# Supplementary material for: Drug-associated inflammatory bowel disease: a real-world pharmacovigilance study using the FAERS and JADER databases
Source: Front Immunol. 2026 Jul 7;17:1873829. doi: 10.3389/fimmu.2026.1873829 (PMC13385622; doi:10.3389/fimmu.2026.1873829)
Supplement: Supplementary file 2 [file Table2.xlsx]

## Sheet: Supplementary Table 2
Supplementary Table 2. Demographic results
Characteristics
Total Cases	50426
Gender
Femal	27467 (54.5%)
Male	18731 (37.1%)
Unknown	4228 (8.4%)
Age
<2	35 (0.1%)
2-11	121 (0.2%)
12-17	2340 (4.6%)
18-64	24025 (47.6%)
65-85	488 (1.0%)
>85	4912 (9.7%)
Unknown	18505 (36.7%)
Weight
<50 kg	1703 (3.4%)
>100 kg	1659 (3.3%)
50-100 kg	14899 (29.5%)
Unknown	32165 (63.8%)
Reporting year
2004	188 (0.37%)
2005	275 (0.55%)
2006	331 (0.66%)
2007	384 (0.76%)
2008	521 (1.03%)
2009	662 (1.31%)
2010	1063 (2.11%)
2011	1836 (3.64%)
2012	2671 (5.30%)
2013	3273 (6.49%)
2014	2422 (4.80%)
2015	2358 (4.68%)
2016	2426 (4.81%)
2017	3068 (6.08%)
2018	2887 (5.73%)
2019	3217 (6.38%)
2020	3644 (7.23%)
2021	3188 (6.32%)
2022	3979 (7.89%)
2023	4116 (8.16%)
2024	4684 (9.29%)
2025	3233 (6.41%)
Reporter type
CN	20295 (40.2%)
HP	6228 (12.4%)
LW	5414 (10.7%)
MD	12085 (24.0%)
misiing	2102 (4.2%)
OT	3321 (6.6%)
PH	978 (1.9%)
RN	3 (0.0%)
Reporting countries
Algeria, People's Democratic Republic of	2 (0.0%)
Argentina, Argentine Republic	60 (0.1%)
Australia, Commonwealth of	754 (1.5%)
Austria, Republic of	197 (0.4%)
Belgium, Kingdom of	209 (0.4%)
Bosnia and Herzegovina	5 (0.0%)
Brazil, Federative Republic of	858 (1.7%)
Bulgaria, Republic of	13 (0.0%)
Cambodia, Kingdom of	1 (0.0%)
Canada	10731 (21.3%)
Chile, Republic of	45 (0.1%)
China, People's Republic of	94 (0.2%)
Colombia, Republic of	176 (0.3%)
Congo, Democratic Republic of the	1 (0.0%)
Congo, Republic of the	1 (0.0%)
Costa Rica, Republic of	11 (0.0%)
Croatia, Republic of	79 (0.2%)
Curaçao	1 (0.0%)
Cyprus, Republic of	2 (0.0%)
Czech Republic	93 (0.2%)
Denmark, Kingdom of	110 (0.2%)
Dominican Republic	8 (0.0%)
Ecuador, Republic of	3 (0.0%)
Egypt, Arab Republic of	27 (0.1%)
El Salvador, Republic of	1 (0.0%)
Estonia, Republic of	4 (0.0%)
Ethiopia, Federal Democratic Republic of	1 (0.0%)
Finland, Republic of	73 (0.1%)
France, French Republic	884 (1.8%)
French Guiana	1 (0.0%)
Germany, Federal Republic of	1589 (3.2%)
Greece, Hellenic Republic	119 (0.2%)
Guatemala, Republic of	3 (0.0%)
Hong Kong, Special Administrative Region of China	4 (0.0%)
Hungary, Republic of	112 (0.2%)
Iceland, Republic of	16 (0.0%)
India, Republic of	29 (0.1%)
Indonesia, Republic of	1 (0.0%)
Iran, Islamic Republic of	13 (0.0%)
Iraq, Republic of	1 (0.0%)
Ireland	123 (0.2%)
Israel, State of	163 (0.3%)
Italy, Italian Republic	389 (0.8%)
Japan	1050 (2.1%)
Jordan, Hashemite Kingdom of	2 (0.0%)
Kazakhstan, Republic of	4 (0.0%)
Korea, Republic of	59 (0.1%)
Kuwait, State of	5 (0.0%)
Latvia, Republic of	4 (0.0%)
Lebanon, Lebanese Republic	43 (0.1%)
Lithuania, Republic of	3 (0.0%)
Luxembourg, Grand Duchy of	3 (0.0%)
Malaysia	11 (0.0%)
Malta, Republic of	2 (0.0%)
Mexico, United Mexican States	36 (0.1%)
misiing	5231 (10.4%)
Montenegro, Republic of	1 (0.0%)
Morocco, Kingdom of	3 (0.0%)
Myanmar, Union of	2 (0.0%)
Nepal, State of	1 (0.0%)
Netherlands, Kingdom of the	337 (0.7%)
New Zealand	73 (0.1%)
Nigeria, Federal Republic of	2 (0.0%)
Norway, Kingdom of	70 (0.1%)
Pakistan, Islamic Republic of	2 (0.0%)
Paraguay, Republic of	1 (0.0%)
Peru, Republic of	5 (0.0%)
Philippines, Republic of the	2 (0.0%)
Poland, Republic of	131 (0.3%)
Portugal, Portuguese Republic	145 (0.3%)
Puerto Rico, Commonwealth of	43 (0.1%)
Qatar, State of	4 (0.0%)
Romania	67 (0.1%)
Russian Federation	50 (0.1%)
Saudi Arabia, Kingdom of	11 (0.0%)
Senegal, Republic of	2 (0.0%)
Serbia, Republic of	14 (0.0%)
Singapore, Republic of	3 (0.0%)
Slovakia (Slovak Republic)	18 (0.0%)
Slovenia, Republic of	42 (0.1%)
South Africa, Republic of	47 (0.1%)
Spain, Kingdom of	373 (0.7%)
Sweden, Kingdom of	154 (0.3%)
Switzerland, Swiss Confederation	122 (0.2%)
Syrian Arab Republic	1 (0.0%)
Taiwan	25 (0.0%)
Thailand, Kingdom of	3 (0.0%)
Trinidad and Tobago, Republic of	1 (0.0%)
Tunisia, Tunisian Republic	17 (0.0%)
Turkey, Republic of	65 (0.1%)
Ukraine	8 (0.0%)
United Arab Emirates	17 (0.0%)
United Kingdom of Great Britain & Northern Ireland	1739 (3.4%)
United States of America	23358 (46.3%)
United States Virgin Islands	1 (0.0%)
Uruguay, Eastern Republic of	3 (0.0%)
Venezuela, Bolivarian Republic of	2 (0.0%)
Vietnam, Socialist Republic of	1 (0.0%)
Outcome out
CA	10 (0.0%)
DE	1401 (2.8%)
DS	440 (0.9%)
HO	19030 (37.7%)
LT	686 (1.4%)
misiing	4785 (9.5%)
OT	24041 (47.7%)
RI	33 (0.1%)
Abbreviations: CN, Consumers; HP, Health professionals; LW, lawyer; MD, Physician; OT, Other; PH, Pharmacist; RN, Registered nurse; CA, Congenital anomalies; DE, death; DS, Disability; HO, Hospitalization; LT, life-threatening; OT, Other; RI, Permanent defect.
