# Supplementary material for: Drug-associated inflammatory bowel disease: a real-world pharmacovigilance study using the FAERS and JADER databases
Source: Front Immunol. 2026 Jul 7;17:1873829. doi: 10.3389/fimmu.2026.1873829 (PMC13385622; doi:10.3389/fimmu.2026.1873829)
Supplement: Supplementary file 3 [file Table3.xlsx]

## Sheet: Supplementary Table 3
Supplementary Table 3. Disproportion analysis of signal detection results for the at least 50 reports drugs ranked by drug-induced inflammatory bowel disease report data
Drug	Cases	ROR	RORL	RORU	PRR	PRRL	PRRU	XX	EBGM	EBGM05	IC	IC025	p-value	adjusted-P
adalimumab	13522	8.85	8.68	9.02	8.78	8.62	8.95	71086.1	6.93	6.79	2.79	2.76	0	0
isotretinoin	11209	110.51	108.16	112.91	100.26	98.29	102.27	884597	80.62	78.91	6.33	6.29	0	0
infliximab	3820	7.59	7.35	7.85	7.54	7.29	7.79	20222.1	7.1	6.87	2.83	2.78	0	0
methotrexate	1223	2.4	2.27	2.54	2.4	2.27	2.54	978.21	2.37	2.24	1.24	1.16	1.95149e-214	9.75743e-213
secukinumab	1214	2.55	2.41	2.7	2.54	2.4	2.69	1112.62	2.51	2.37	1.33	1.24	1.27895e-243	6.39474e-242
certolizumab	1100	4.44	4.18	4.71	4.42	4.17	4.69	2861.01	4.36	4.1	2.12	2.03	0	0
etanercept	1016	0.63	0.59	0.67	0.63	0.59	0.67	214.66	0.64	0.6	-0.65	-0.74	1.59389e-48	7.96943e-47
ustekinumab	784	6.44	6	6.91	6.4	5.96	6.86	3523.42	6.32	5.89	2.66	2.55	0	0
olmesartan	452	5.22	4.76	5.73	5.2	4.74	5.7	1521.73	5.16	4.71	2.37	2.22	0	0
upadacitinib	439	2.62	2.38	2.88	2.61	2.38	2.87	434.8	2.6	2.37	1.38	1.24	3.27965e-96	1.63982e-94
interferon beta-1a	421	0.73	0.66	0.8	0.73	0.66	0.8	41.57	0.73	0.67	-0.45	-0.59	1.30716e-10	6.53582e-09
risankizumab	398	2.76	2.5	3.05	2.76	2.5	3.04	443.15	2.74	2.49	1.46	1.31	5.37359e-98	2.68679e-96
rituximab	348	0.68	0.61	0.75	0.68	0.61	0.75	52.49	0.68	0.61	-0.55	-0.71	5.0982e-13	2.5491e-11
tacrolimus	324	1.48	1.33	1.65	1.48	1.33	1.65	50.14	1.48	1.32	0.56	0.4	1.82421e-12	9.12106e-11
golimumab	314	2.45	2.19	2.74	2.44	2.19	2.73	266.96	2.44	2.18	1.29	1.12	1.07227e-59	5.36137e-58
diclofenac	307	1.05	0.94	1.17	1.05	0.94	1.17	0.72	1.05	0.94	0.07	-0.1	0.411518	1
ixekizumab	305	4.59	4.1	5.14	4.57	4.09	5.12	847.85	4.55	4.07	2.19	2	1.26331e-185	6.31657e-184
natalizumab	302	0.59	0.53	0.67	0.59	0.53	0.67	83.3	0.6	0.53	-0.75	-0.91	8.68299e-20	4.3415e-18
budesonide	288	1.45	1.3	1.63	1.45	1.29	1.63	40.59	1.45	1.29	0.54	0.36	2.36881e-10	1.18441e-08
mycophenolic acid	282	1.27	1.13	1.42	1.27	1.13	1.42	15.7	1.26	1.12	0.34	0.17	8.55194e-05	0.00427597
dupilumab	256	0.27	0.24	0.31	0.27	0.24	0.31	500.98	0.27	0.24	-1.87	-2.04	8.41688e-111	4.20844e-109
abatacept	245	0.82	0.72	0.93	0.82	0.72	0.93	9.49	0.82	0.73	-0.28	-0.47	0.00227457	0.113728
teduglutide	242	4.25	3.74	4.82	4.23	3.73	4.8	594.84	4.22	3.71	2.08	1.87	1.11311e-130	5.56553e-129
prednisone	238	1.84	1.62	2.09	1.83	1.61	2.08	89.99	1.83	1.61	0.87	0.68	3.65307e-21	1.82653e-19
ciprofloxacin	228	1.28	1.12	1.45	1.28	1.12	1.45	13.65	1.28	1.12	0.35	0.16	0.000254883	0.0127442
pantoprazole	210	2.14	1.87	2.46	2.14	1.87	2.45	127.38	2.14	1.87	1.1	0.89	2.72479e-29	1.36239e-27
alendronic acid	202	0.55	0.48	0.63	0.55	0.48	0.64	72.71	0.55	0.48	-0.85	-1.05	1.88569e-17	9.42845e-16
oxybate sodium	191	0.64	0.55	0.74	0.64	0.55	0.74	39.02	0.64	0.55	-0.64	-0.85	5.05091e-10	2.52546e-08
tofacitinib	186	0.63	0.54	0.72	0.63	0.54	0.72	41.44	0.63	0.54	-0.67	-0.88	1.47029e-10	7.35146e-09
tocilizumab	186	0.65	0.57	0.75	0.65	0.57	0.76	34.01	0.66	0.57	-0.61	-0.82	6.5665e-09	3.28325e-07
fumaric acid	171	0.49	0.42	0.57	0.49	0.42	0.57	90.64	0.49	0.42	-1.02	-1.24	2.23073e-21	1.11537e-19
prednisolone	169	1.54	1.32	1.79	1.54	1.32	1.79	31.69	1.54	1.32	0.62	0.39	2.38752e-08	1.19376e-06
ocrelizumab	167	0.86	0.74	1	0.86	0.74	1	3.89	0.86	0.74	-0.22	-0.44	0.052761	1
apremilast	161	0.53	0.46	0.62	0.53	0.46	0.62	65.16	0.54	0.46	-0.9	-1.12	8.7638e-16	4.3819e-14
pembrolizumab	156	1.04	0.89	1.22	1.04	0.89	1.22	0.28	1.04	0.89	0.06	-0.17	0.622533	1
ibuprofen	155	0.69	0.59	0.81	0.69	0.59	0.81	21.71	0.69	0.59	-0.54	-0.76	3.72301e-06	0.000186151
immunoglobulins, unspecified	147	0.44	0.38	0.52	0.44	0.38	0.52	103.03	0.44	0.38	-1.17	-1.4	4.38409e-24	2.19204e-22
gabapentin	143	0.7	0.59	0.82	0.7	0.59	0.82	18.77	0.7	0.59	-0.52	-0.76	1.72974e-05	0.000864869
doxycycline	136	3.28	2.77	3.89	3.28	2.77	3.87	214.67	3.27	2.76	1.71	1.44	4.10268e-48	2.05134e-46
ethinylestradiol	135	0.41	0.35	0.49	0.41	0.35	0.49	112.62	0.41	0.35	-1.27	-1.51	3.52435e-26	1.76218e-24
denosumab	135	0.36	0.31	0.43	0.36	0.31	0.43	151.99	0.36	0.31	-1.46	-1.7	8.77427e-35	4.38714e-33
nivolumab	134	0.68	0.57	0.81	0.68	0.57	0.81	20.08	0.68	0.57	-0.55	-0.8	8.77294e-06	0.000438647
paracetamol	128	0.3	0.26	0.36	0.3	0.26	0.36	203.38	0.31	0.26	-1.71	-1.96	5.44286e-46	2.72143e-44
hydrochlorothiazide	127	0.91	0.77	1.09	0.91	0.77	1.09	1.08	0.91	0.77	-0.13	-0.39	0.319038	1
leflunomide	122	1.04	0.87	1.24	1.04	0.87	1.24	0.16	1.04	0.87	0.05	-0.21	0.724661	1
ciclosporin	121	0.61	0.51	0.72	0.61	0.51	0.73	30.83	0.61	0.51	-0.72	-0.98	3.44264e-08	1.72132e-06
insulin	114	0.17	0.14	0.2	0.17	0.14	0.2	475.99	0.17	0.14	-2.57	-2.83	2.43113e-105	1.21557e-103
teriparatide	113	0.32	0.26	0.38	0.32	0.26	0.38	165.19	0.32	0.27	-1.65	-1.91	1.17214e-37	5.86068e-36
omalizumab	110	0.4	0.33	0.48	0.4	0.33	0.48	100.12	0.4	0.33	-1.33	-1.59	1.94737e-23	9.73685e-22
morphine	105	0.96	0.79	1.16	0.96	0.79	1.16	0.18	0.96	0.79	-0.06	-0.34	0.703106	1
metformin	102	0.33	0.27	0.4	0.33	0.27	0.4	138.26	0.33	0.27	-1.59	-1.87	8.9787e-32	4.48935e-30
esomeprazole	102	0.48	0.4	0.58	0.48	0.4	0.58	57.1	0.48	0.4	-1.05	-1.33	5.38953e-14	2.42529e-12
ozanimod	101	6.57	5.4	7.99	6.52	5.37	7.92	472.03	6.51	5.35	2.7	2.34	1.83011e-103	8.23552e-102
fingolimod	100	0.31	0.25	0.38	0.31	0.25	0.38	154.7	0.31	0.25	-1.69	-1.97	2.30546e-35	1.03746e-33
oxycodone	100	0.15	0.12	0.18	0.15	0.12	0.18	480.48	0.15	0.12	-2.72	-3	2.58504e-106	1.16327e-104
atorvastatin	100	0.42	0.35	0.51	0.42	0.35	0.51	78.92	0.42	0.35	-1.24	-1.52	8.67987e-19	3.90594e-17
celecoxib	94	0.97	0.79	1.19	0.97	0.79	1.19	0.09	0.97	0.79	-0.05	-0.34	0.800622	1
clozapine	93	0.33	0.27	0.41	0.33	0.27	0.41	125.09	0.33	0.27	-1.59	-1.87	6.80824e-29	3.06371e-27
naproxen	93	0.7	0.57	0.86	0.7	0.57	0.86	11.62	0.7	0.57	-0.51	-0.8	0.000764432	0.0343994
apixaban	92	0.3	0.25	0.37	0.3	0.25	0.37	147.89	0.3	0.25	-1.72	-2.01	7.14405e-34	3.21482e-32
metronidazole	88	1.79	1.45	2.2	1.79	1.45	2.2	30.39	1.78	1.45	0.84	0.52	5.27719e-08	2.37474e-06
amoxicillin	88	0.71	0.58	0.88	0.71	0.58	0.88	10.4	0.71	0.58	-0.49	-0.79	0.00147538	0.066392
lenalidomide	87	0.1	0.08	0.12	0.1	0.08	0.12	702.38	0.1	0.08	-3.3	-3.59	1.4317e-154	6.44267e-153
fentanyl	87	0.36	0.29	0.44	0.36	0.29	0.44	99.57	0.36	0.29	-1.47	-1.77	2.62434e-23	1.18095e-21
azathioprine	85	4.87	3.93	6.03	4.85	3.92	5.99	259.4	4.84	3.91	2.28	1.9	1.58918e-57	7.15132e-56
teriflunomide	85	0.56	0.45	0.69	0.56	0.45	0.69	29.61	0.56	0.45	-0.84	-1.14	6.62527e-08	2.98137e-06
quetiapine	84	0.31	0.25	0.38	0.31	0.25	0.38	131.96	0.31	0.25	-1.7	-2	2.16443e-30	9.73991e-29
zoledronic acid	80	0.29	0.24	0.37	0.3	0.24	0.37	134.68	0.3	0.24	-1.76	-2.06	5.53897e-31	2.49254e-29
amlodipine	74	0.32	0.26	0.4	0.32	0.26	0.41	105.29	0.32	0.26	-1.63	-1.95	1.4892e-24	6.70139e-23
valsartan	72	0.14	0.11	0.18	0.14	0.11	0.18	367.94	0.14	0.11	-2.79	-3.11	8.10429e-82	3.64693e-80
etonogestrel	72	0.39	0.31	0.5	0.39	0.31	0.5	66.82	0.4	0.31	-1.34	-1.66	4.05283e-16	1.82377e-14
somatropin	68	0.48	0.38	0.62	0.49	0.38	0.62	37.13	0.49	0.38	-1.04	-1.38	1.43993e-09	6.47967e-08
salbutamol	68	0.24	0.19	0.3	0.24	0.19	0.3	168.4	0.24	0.19	-2.08	-2.41	2.43717e-38	1.09672e-36
imatinib	67	0.37	0.29	0.48	0.37	0.3	0.48	69.8	0.38	0.3	-1.41	-1.75	9.02165e-17	4.05974e-15
clindamycin	65	1.76	1.38	2.24	1.75	1.38	2.24	21.06	1.75	1.37	0.81	0.44	6.58365e-06	0.000296264
glatiramer	65	0.49	0.38	0.62	0.49	0.38	0.62	34.55	0.49	0.38	-1.03	-1.37	5.40087e-09	2.43039e-07
bimekizumab	65	3.02	2.36	3.85	3.01	2.36	3.84	87.18	3.01	2.36	1.59	1.19	2.71504e-20	1.22177e-18
pregabalin	63	0.19	0.14	0.24	0.19	0.14	0.24	225.74	0.19	0.15	-2.43	-2.77	7.64986e-51	3.44243e-49
sertraline	61	0.35	0.27	0.44	0.35	0.27	0.44	75.63	0.35	0.27	-1.53	-1.88	4.77703e-18	2.14966e-16
canakinumab	61	1.89	1.47	2.43	1.89	1.47	2.43	25.54	1.89	1.47	0.92	0.53	6.85853e-07	3.08634e-05
rivaroxaban	60	0.2	0.15	0.25	0.2	0.15	0.25	199.12	0.2	0.15	-2.35	-2.7	4.87521e-45	2.19384e-43
semaglutide	60	0.43	0.33	0.55	0.43	0.33	0.55	45.59	0.43	0.33	-1.22	-1.57	1.94808e-11	8.76636e-10
duloxetine	59	0.22	0.17	0.28	0.22	0.17	0.28	164.8	0.22	0.17	-2.19	-2.54	1.49752e-37	6.73885e-36
ranitidine	58	0.1	0.08	0.13	0.1	0.08	0.13	461.11	0.1	0.08	-3.29	-3.64	4.34324e-102	1.95446e-100
rofecoxib	57	0.25	0.2	0.33	0.25	0.2	0.33	125.24	0.25	0.2	-1.98	-2.34	6.57338e-29	2.95802e-27
ipilimumab	56	1.16	0.89	1.51	1.16	0.89	1.51	1.22	1.16	0.89	0.21	-0.17	0.301237	1
capecitabine	56	0.36	0.28	0.47	0.36	0.28	0.47	62.37	0.36	0.28	-1.46	-1.82	3.9274e-15	1.76733e-13
olanzapine	55	0.29	0.23	0.38	0.29	0.23	0.38	93.61	0.29	0.23	-1.77	-2.13	5.48542e-22	2.46844e-20
eculizumab	54	0.3	0.23	0.39	0.3	0.23	0.39	89.01	0.3	0.23	-1.74	-2.11	5.61423e-21	2.5264e-19
ambrisentan	54	0.21	0.16	0.28	0.22	0.16	0.28	154.77	0.22	0.17	-2.21	-2.58	2.34152e-35	1.05368e-33
hydrocortisone	54	1.74	1.33	2.28	1.74	1.33	2.27	17.06	1.74	1.33	0.8	0.39	5.33532e-05	0.0024009
fluticasone	53	0.13	0.1	0.17	0.13	0.1	0.17	297.65	0.13	0.1	-2.89	-3.26	1.65572e-66	7.45072e-65
ofatumumab	53	0.43	0.33	0.56	0.43	0.33	0.56	40.79	0.43	0.33	-1.23	-1.6	2.27307e-10	1.02288e-08
teprotumumab	51	2.08	1.58	2.73	2.07	1.58	2.73	28.35	2.07	1.57	1.05	0.62	1.7564e-07	7.90378e-06
levothyroxine	50	0.22	0.17	0.29	0.22	0.17	0.29	139.45	0.22	0.17	-2.19	-2.57	5.19911e-32	2.3396e-30
