# Supplementary material for: Drug-associated inflammatory bowel disease: a real-world pharmacovigilance study using the FAERS and JADER databases
Source: Front Immunol. 2026 Jul 7;17:1873829. doi: 10.3389/fimmu.2026.1873829 (PMC13385622; doi:10.3389/fimmu.2026.1873829)
Supplement: Supplementary file 4 [file Table4.xlsx]

## Sheet: Sheet1
Supplementary Table 4a.Disproportional signal detection results for drugs with at least 50 reports of drug-associated ulcerative colitis.
Drug	Cases	ROR	RORL	RORU	PRR	PRRL	PRRU	XX	EBGM	EBGM05	IC	IC025	p-value	adjusted-P
isotretinoin	3587	92.12	88.81	95.56	89.4	86.26	92.64	257110	73.46	70.82	6.2	6.12	0	0
adalimumab	3191	5.36	5.16	5.57	5.35	5.15	5.56	9483.58	4.65	4.48	2.22	2.16	0	0
infliximab	1397	7.89	7.47	8.33	7.87	7.46	8.31	7795.27	7.39	7	2.89	2.8	0	0
secukinumab	394	2.35	2.12	2.59	2.35	2.12	2.59	298.12	2.32	2.1	1.21	1.06	1.64812e-66	8.24061e-65
methotrexate	317	1.76	1.58	1.97	1.76	1.58	1.97	102.62	1.75	1.57	0.81	0.64	5.9387e-24	2.96935e-22
etanercept	282	0.5	0.44	0.56	0.5	0.44	0.56	141.37	0.5	0.45	-0.99	-1.16	1.72196e-32	8.60981e-31
upadacitinib	221	3.76	3.3	4.3	3.76	3.29	4.29	443.02	3.73	3.27	1.9	1.69	9.39577e-98	4.69788e-96
olmesartan	185	6.08	5.26	7.03	6.07	5.25	7.01	775.57	6.02	5.21	2.59	2.34	1.36489e-169	6.82444e-168
golimumab	171	3.81	3.27	4.43	3.8	3.27	4.42	350.36	3.78	3.25	1.92	1.67	1.42971e-77	7.14853e-76
interferon beta-1a	159	0.79	0.67	0.92	0.79	0.67	0.92	9.19	0.79	0.67	-0.34	-0.57	0.00273866	0.136933
certolizumab	149	1.69	1.43	1.98	1.69	1.43	1.98	41.24	1.68	1.43	0.75	0.51	1.90424e-10	9.52121e-09
ustekinumab	149	3.44	2.93	4.04	3.44	2.93	4.04	255.87	3.42	2.91	1.77	1.51	4.5872e-57	2.2936e-55
budesonide	140	2.02	1.71	2.38	2.02	1.71	2.38	71.18	2.01	1.7	1.01	0.75	5.4329e-17	2.71645e-15
pembrolizumab	139	2.66	2.25	3.14	2.66	2.25	3.14	142.94	2.65	2.24	1.4	1.14	1.39158e-32	6.95792e-31
tacrolimus	128	1.67	1.4	1.98	1.67	1.4	1.98	33.84	1.66	1.4	0.73	0.47	8.41161e-09	4.2058e-07
rituximab	127	0.71	0.59	0.84	0.71	0.59	0.84	15.47	0.71	0.59	-0.5	-0.75	9.78297e-05	0.00489148
diclofenac	117	1.14	0.95	1.37	1.14	0.95	1.37	1.99	1.14	0.95	0.19	-0.08	0.173018	1
tofacitinib	114	1.1	0.91	1.32	1.1	0.91	1.32	0.94	1.09	0.91	0.13	-0.14	0.357192	1
dupilumab	113	0.34	0.28	0.41	0.34	0.28	0.41	143.37	0.34	0.29	-1.54	-1.8	6.82109e-33	3.41054e-31
ixekizumab	109	4.66	3.86	5.63	4.65	3.86	5.62	311.09	4.63	3.84	2.21	1.89	7.78862e-69	3.89431e-67
mycophenolic acid	107	1.37	1.13	1.65	1.37	1.13	1.65	10.55	1.37	1.13	0.45	0.17	0.00141384	0.070692
abatacept	103	0.98	0.81	1.19	0.98	0.81	1.19	0.03	0.98	0.81	-0.02	-0.31	0.909065	1
nivolumab	98	1.42	1.17	1.73	1.42	1.16	1.73	12.15	1.42	1.16	0.5	0.21	0.000613627	0.0306813
doxycycline	96	6.61	5.41	8.08	6.6	5.4	8.06	454	6.57	5.38	2.72	2.34	1.57953e-99	7.89767e-98
prednisone	95	2.09	1.71	2.55	2.09	1.7	2.55	53.45	2.08	1.7	1.06	0.75	4.60003e-13	2.30002e-11
prednisolone	93	2.41	1.97	2.96	2.41	1.97	2.96	76.62	2.41	1.96	1.27	0.95	4.22229e-18	2.11115e-16
ibuprofen	87	1.1	0.89	1.36	1.1	0.89	1.36	0.83	1.1	0.89	0.14	-0.17	0.391441	1
pantoprazole	86	2.5	2.02	3.09	2.5	2.02	3.09	76.96	2.49	2.02	1.32	0.98	3.70552e-18	1.85276e-16
tocilizumab	86	0.86	0.7	1.07	0.86	0.7	1.06	1.9	0.86	0.7	-0.21	-0.52	0.184046	1
oxybate sodium	82	0.78	0.63	0.97	0.78	0.63	0.97	5.02	0.78	0.63	-0.35	-0.67	0.0284894	1
natalizumab	76	0.43	0.34	0.53	0.43	0.34	0.53	58.86	0.43	0.34	-1.23	-1.55	2.27309e-14	1.13655e-12
ciprofloxacin	75	1.2	0.95	1.5	1.2	0.95	1.5	2.39	1.19	0.95	0.26	-0.08	0.137863	1
ciclosporin	73	1.04	0.83	1.31	1.04	0.83	1.31	0.13	1.04	0.83	0.06	-0.28	0.760494	1
alendronic acid	66	0.51	0.4	0.66	0.51	0.4	0.66	30.14	0.52	0.41	-0.95	-1.3	5.15879e-08	2.57939e-06
paracetamol	66	0.45	0.35	0.57	0.45	0.35	0.57	44.96	0.45	0.35	-1.16	-1.5	2.66213e-11	1.33106e-09
ethinylestradiol	64	0.56	0.44	0.71	0.56	0.44	0.71	22.39	0.56	0.44	-0.84	-1.19	2.80459e-06	0.00014023
fumaric acid	61	0.5	0.39	0.64	0.5	0.39	0.64	30.85	0.5	0.39	-1	-1.36	3.6083e-08	1.80415e-06
metformin	60	0.55	0.43	0.71	0.55	0.43	0.71	21.46	0.56	0.43	-0.85	-1.21	4.55699e-06	0.00022785
immunoglobulins, unspecified	57	0.49	0.38	0.63	0.49	0.38	0.63	30.4	0.49	0.38	-1.03	-1.4	4.58483e-08	2.29242e-06
hydrochlorothiazide	55	1.13	0.86	1.47	1.13	0.86	1.47	0.76	1.12	0.86	0.17	-0.22	0.422661	1
ocrelizumab	49	0.72	0.54	0.95	0.72	0.54	0.95	5.47	0.72	0.54	-0.48	-0.88	0.0227098	1
insulin	47	0.2	0.15	0.26	0.2	0.15	0.26	155.52	0.2	0.15	-2.34	-2.73	1.62095e-35	8.10477e-34
omalizumab	43	0.44	0.33	0.6	0.44	0.33	0.6	30.06	0.44	0.33	-1.17	-1.59	5.58694e-08	2.79347e-06
denosumab	42	0.32	0.24	0.43	0.32	0.24	0.43	60.51	0.32	0.24	-1.64	-2.05	1.03423e-14	5.17113e-13
risankizumab	39	0.77	0.56	1.05	0.77	0.56	1.05	2.8	0.77	0.56	-0.38	-0.83	0.108933	1
gabapentin	37	0.51	0.37	0.71	0.51	0.37	0.71	17.04	0.51	0.37	-0.96	-1.41	4.71373e-05	0.00235687
apremilast	36	0.34	0.25	0.47	0.34	0.25	0.47	46.07	0.34	0.25	-1.55	-2	1.59774e-11	7.98871e-10
leflunomide	35	0.85	0.61	1.18	0.85	0.61	1.18	0.97	0.85	0.61	-0.24	-0.72	0.36374	1
teriparatide	33	0.26	0.19	0.37	0.26	0.19	0.37	67.5	0.27	0.19	-1.91	-2.38	3.06387e-16	1.53193e-14
teduglutide	6	0.3	0.13	0.66	0.3	0.13	0.66	9.96	0.3	0.13	-1.75	-2.69	0.00232832	0.116416
ozanimod	80	14.83	11.9	18.48	14.74	11.85	18.35	1021.3	14.69	11.79	3.88	3.33	3.83346e-14	1.72506e-12
apixaban	49	0.46	0.35	0.61	0.46	0.35	0.61	31.15	0.46	0.35	-1.12	-1.51	7.77845e-28	3.5003e-26
atorvastatin	46	0.55	0.41	0.74	0.55	0.41	0.74	16.53	0.55	0.42	-0.85	-1.26	0.155625	1
celecoxib	44	1.29	0.96	1.74	1.29	0.96	1.74	2.91	1.29	0.96	0.37	-0.07	1.48372e-32	6.67674e-31
amoxicillin	44	1.01	0.75	1.36	1.01	0.75	1.36	0.01	1.01	0.75	0.02	-0.41	3.63247e-08	1.63461e-06
morphine	42	1.09	0.81	1.48	1.09	0.81	1.48	0.33	1.09	0.81	0.13	-0.32	2.64484e-06	0.000119018
lenalidomide	42	0.14	0.1	0.19	0.14	0.1	0.19	226.05	0.14	0.1	-2.84	-3.25	0.906985	1
ipilimumab	42	2.48	1.83	3.36	2.48	1.83	3.35	36.96	2.47	1.83	1.31	0.82	1.37423e-06	6.18402e-05
oxycodone	39	0.17	0.12	0.23	0.17	0.12	0.23	162.03	0.17	0.12	-2.57	-3	1.02606e-08	4.61726e-07
hydrocortisone	39	3.59	2.62	4.91	3.59	2.62	4.91	72.59	3.58	2.61	1.84	1.29	1.18928e-19	5.35176e-18
fingolimod	36	0.32	0.23	0.44	0.32	0.23	0.44	53.08	0.32	0.23	-1.65	-2.1	1.67406e-41	7.53327e-40
azathioprine	36	5.86	4.22	8.13	5.85	4.22	8.1	144.42	5.84	4.21	2.55	1.89	0.255252	1
valsartan	35	0.2	0.14	0.28	0.2	0.14	0.28	112.9	0.2	0.14	-2.32	-2.77	0.036587	1
imatinib	34	0.54	0.39	0.76	0.54	0.39	0.76	13.13	0.54	0.39	-0.88	-1.35	1.10066e-14	4.95296e-13
ranitidine	34	0.17	0.12	0.24	0.17	0.12	0.24	138.04	0.17	0.12	-2.55	-3	2.04143e-68	9.18645e-67
metronidazole	33	1.91	1.36	2.68	1.91	1.36	2.68	14.21	1.91	1.35	0.93	0.4	9.40166e-07	4.23075e-05
etonogestrel	33	0.52	0.37	0.72	0.52	0.37	0.73	15.02	0.52	0.37	-0.95	-1.43	7.50615e-23	3.37777e-21
glatiramer	33	0.71	0.5	1	0.71	0.5	1	3.96	0.71	0.5	-0.5	-0.98	9.38807e-30	4.22463e-28
esomeprazole	32	0.43	0.3	0.61	0.43	0.3	0.61	24.22	0.43	0.3	-1.22	-1.69	3.75988e-06	0.000169194
quetiapine	32	0.33	0.23	0.47	0.33	0.23	0.47	42.9	0.33	0.24	-1.59	-2.06	1.75793e-36	7.91067e-35
ambrisentan	32	0.36	0.26	0.51	0.36	0.26	0.51	35.71	0.36	0.26	-1.46	-1.93	1.53193e-05	0.000689367
rivaroxaban	31	0.29	0.2	0.41	0.29	0.2	0.41	54.75	0.29	0.2	-1.79	-2.27	5.24375e-18	2.35969e-16
teriflunomide	30	0.56	0.39	0.8	0.56	0.39	0.8	10.26	0.56	0.39	-0.83	-1.33	2.09728e-11	9.43776e-10
naproxen	30	0.65	0.45	0.92	0.65	0.45	0.92	5.81	0.65	0.45	-0.63	-1.13	2.44203e-08	1.09891e-06
salbutamol	30	0.3	0.21	0.42	0.3	0.21	0.42	50.08	0.3	0.21	-1.75	-2.24	1.83944e-32	8.27748e-31
clindamycin	29	2.23	1.55	3.21	2.23	1.55	3.21	19.62	2.23	1.55	1.15	0.57	3.29404e-24	1.48232e-22
levothyroxine	28	0.35	0.24	0.51	0.35	0.24	0.51	33.94	0.35	0.24	-1.51	-2.02	5.67016e-24	2.55157e-22
semaglutide	26	0.53	0.36	0.78	0.53	0.36	0.78	10.86	0.53	0.36	-0.92	-1.45	0.108617	1
rofecoxib	26	0.33	0.22	0.48	0.33	0.22	0.48	35.45	0.33	0.22	-1.6	-2.12	4.74373e-07	2.13468e-05
fentanyl	25	0.29	0.2	0.43	0.29	0.2	0.43	42.45	0.29	0.2	-1.76	-2.29	1.66491e-16	7.49211e-15
sertraline	24	0.39	0.26	0.58	0.39	0.26	0.58	23.27	0.39	0.26	-1.37	-1.91	4.23008e-18	1.90353e-16
olanzapine	23	0.35	0.23	0.53	0.35	0.23	0.53	27.84	0.35	0.23	-1.51	-2.06	1.50653e-13	6.77937e-12
fluticasone	22	0.16	0.1	0.24	0.16	0.1	0.24	98.64	0.16	0.1	-2.65	-3.2	2.68656e-10	1.20895e-08
ofatumumab	21	0.48	0.31	0.74	0.48	0.31	0.74	11.71	0.48	0.31	-1.05	-1.63	6.70458e-07	3.01706e-05
pregabalin	20	0.17	0.11	0.26	0.17	0.11	0.26	82.74	0.17	0.11	-2.57	-3.14	0.000542921	0.0244314
clozapine	19	0.19	0.12	0.3	0.19	0.12	0.3	64.14	0.19	0.12	-2.37	-2.95	3.33458e-08	1.50056e-06
amlodipine	19	0.24	0.15	0.37	0.24	0.15	0.37	47.06	0.24	0.15	-2.08	-2.67	6.02976e-38	2.71339e-36
eculizumab	19	0.3	0.19	0.47	0.3	0.19	0.47	31.19	0.3	0.19	-1.74	-2.33	5.33226e-10	2.39952e-08
somatropin	18	0.37	0.23	0.58	0.37	0.23	0.58	19.8	0.37	0.23	-1.45	-2.06	5.43061e-39	2.44377e-37
duloxetine	17	0.18	0.11	0.29	0.18	0.11	0.29	63.82	0.18	0.11	-2.47	-3.09	1.58418e-09	7.12882e-08
capecitabine	17	0.31	0.2	0.51	0.31	0.2	0.51	25.42	0.31	0.2	-1.67	-2.29	0.103945	1
teprotumumab	17	1.97	1.22	3.17	1.97	1.22	3.17	8.09	1.97	1.22	0.98	0.22	0.148201	1
zoledronic acid	16	0.17	0.1	0.27	0.17	0.1	0.27	65.93	0.17	0.1	-2.57	-3.2	0.151238	1
bimekizumab	14	1.85	1.09	3.12	1.84	1.09	3.11	5.41	1.84	1.09	0.88	0.06	5.93371e-11	2.67017e-09
canakinumab	10	0.88	0.47	1.64	0.88	0.47	1.64	0.16	0.88	0.47	-0.18	-1.04	0.0325639	1
Supplementary Table 4b. Disproportional signal detection results for drugs with at least 50 reports of drug-associated Crohn’s disease.
Drug	Cases	ROR	RORL	RORU	PRR	PRRL	PRRU	XX	EBGM	EBGM05	IC	IC025	p-value	adjusted-P
adalimumab	10001	15.14	14.77	15.51	15.05	14.69	15.42	85390.5	10.14	9.9	3.34	3.31	0	0
isotretinoin	2623	41.91	40.25	43.65	41.02	39.42	42.68	93073.3	37.35	35.86	5.22	5.14	0	0
infliximab	2241	8.9	8.52	9.29	8.86	8.48	9.25	14404.9	8.24	7.89	3.04	2.97	0	0
certolizumab	900	7.28	6.81	7.78	7.25	6.79	7.75	4702.47	7.06	6.6	2.82	2.71	0	0
methotrexate	838	3.29	3.07	3.52	3.28	3.06	3.51	1290.87	3.21	3	1.68	1.58	3.3375e-282	1.66875e-280
etanercept	624	0.77	0.71	0.83	0.77	0.71	0.83	41.55	0.78	0.72	-0.37	-0.48	1.2931e-10	6.46552e-09
ustekinumab	607	9.93	9.16	10.76	9.88	9.12	10.7	4742.65	9.69	8.94	3.28	3.14	0	0
secukinumab	483	1.99	1.82	2.18	1.99	1.82	2.18	235.07	1.98	1.81	0.98	0.85	7.67183e-53	3.83592e-51
risankizumab	340	4.7	4.22	5.23	4.69	4.21	5.21	974.7	4.64	4.17	2.21	2.04	3.52805e-213	1.76403e-211
interferon beta-1a	252	0.87	0.77	0.98	0.87	0.77	0.98	5.1	0.87	0.77	-0.2	-0.39	0.025754	1
teduglutide	224	7.81	6.84	8.91	7.78	6.82	8.87	1313.4	7.72	6.77	2.95	2.71	4.00036e-286	2.00018e-284
natalizumab	222	0.87	0.76	0.99	0.87	0.76	0.99	4.5	0.87	0.76	-0.2	-0.4	0.0366489	1
upadacitinib	190	2.24	1.94	2.58	2.24	1.94	2.58	129.28	2.23	1.93	1.16	0.94	1.09515e-29	5.47574e-28
rituximab	186	0.72	0.62	0.83	0.72	0.62	0.83	20.33	0.72	0.62	-0.47	-0.68	7.55602e-06	0.000377801
diclofenac	153	1.04	0.88	1.21	1.04	0.88	1.21	0.19	1.04	0.88	0.05	-0.18	0.695098	1
ciprofloxacin	139	1.54	1.31	1.82	1.54	1.31	1.82	26.4	1.54	1.3	0.62	0.37	3.66876e-07	1.83438e-05
abatacept	136	0.9	0.76	1.07	0.9	0.76	1.07	1.41	0.9	0.76	-0.15	-0.39	0.251255	1
olmesartan	133	3.02	2.55	3.58	3.02	2.55	3.58	178.67	3.01	2.54	1.59	1.32	2.59461e-40	1.2973e-38
budesonide	133	1.33	1.12	1.58	1.33	1.12	1.57	10.74	1.33	1.12	0.41	0.15	0.00124705	0.0623526
dupilumab	121	0.25	0.21	0.3	0.25	0.21	0.3	265.34	0.26	0.21	-1.96	-2.22	1.71828e-59	8.59139e-58
tacrolimus	118	1.07	0.89	1.28	1.07	0.89	1.28	0.47	1.06	0.89	0.09	-0.18	0.524518	1
pantoprazole	118	2.38	1.99	2.86	2.38	1.99	2.85	94.35	2.38	1.98	1.25	0.97	5.3036e-22	2.6518e-20
golimumab	115	1.77	1.47	2.13	1.77	1.47	2.13	38.39	1.77	1.47	0.82	0.54	8.58044e-10	4.29022e-08
mycophenolic acid	108	0.96	0.79	1.16	0.96	0.79	1.16	0.19	0.96	0.79	-0.06	-0.34	0.696004	1
prednisone	104	1.59	1.31	1.92	1.59	1.31	1.92	22.43	1.58	1.31	0.66	0.37	2.95609e-06	0.000147805
fumaric acid	103	0.58	0.48	0.71	0.58	0.48	0.71	30.32	0.59	0.48	-0.77	-1.05	4.53701e-08	2.26851e-06
gabapentin	99	0.96	0.79	1.17	0.96	0.79	1.17	0.19	0.96	0.79	-0.06	-0.35	0.695034	1
ocrelizumab	98	1	0.82	1.22	1	0.82	1.22	0	1	0.82	0	-0.29	1	1
oxybate sodium	97	0.64	0.53	0.78	0.64	0.53	0.78	19.32	0.64	0.53	-0.64	-0.92	1.33103e-05	0.000665516
tocilizumab	91	0.63	0.52	0.78	0.63	0.52	0.78	19.28	0.63	0.52	-0.66	-0.95	1.36893e-05	0.000684464
ixekizumab	89	2.64	2.14	3.25	2.64	2.14	3.24	90.12	2.63	2.14	1.4	1.06	5.10818e-21	2.55409e-19
alendronic acid	87	0.47	0.38	0.58	0.47	0.38	0.58	51.43	0.47	0.38	-1.08	-1.38	9.73652e-13	4.86826e-11
leflunomide	79	1.33	1.07	1.66	1.33	1.07	1.66	6.45	1.33	1.07	0.41	0.08	0.0133386	0.666931
denosumab	78	0.41	0.33	0.52	0.41	0.33	0.52	64.67	0.42	0.33	-1.27	-1.58	1.19616e-15	5.98079e-14
immunoglobulins, unspecified	74	0.44	0.35	0.55	0.44	0.35	0.55	52.3	0.44	0.35	-1.18	-1.5	6.34652e-13	3.17326e-11
teriparatide	73	0.41	0.32	0.51	0.41	0.32	0.51	63	0.41	0.32	-1.29	-1.62	2.7953e-15	1.39765e-13
prednisolone	63	1.13	0.89	1.45	1.13	0.89	1.45	0.99	1.13	0.89	0.18	-0.18	0.353099	1
tofacitinib	62	0.41	0.32	0.53	0.41	0.32	0.53	51.73	0.41	0.32	-1.27	-1.62	8.57102e-13	4.28551e-11
omalizumab	61	0.44	0.34	0.56	0.44	0.34	0.56	44.19	0.44	0.34	-1.19	-1.54	3.97721e-11	1.9886e-09
ethinylestradiol	60	0.36	0.28	0.47	0.36	0.28	0.47	66.92	0.36	0.28	-1.46	-1.81	3.90389e-16	1.95195e-14
insulin	58	0.17	0.13	0.22	0.17	0.13	0.22	239.6	0.17	0.13	-2.56	-2.92	7.3406e-54	3.6703e-52
ibuprofen	57	0.5	0.39	0.65	0.5	0.39	0.65	28.24	0.5	0.39	-0.99	-1.36	1.3844e-07	6.92202e-06
paracetamol	53	0.25	0.19	0.33	0.25	0.19	0.33	119.63	0.25	0.19	-2	-2.37	1.1139e-27	5.56951e-26
apremilast	47	0.31	0.23	0.41	0.31	0.23	0.41	72.76	0.31	0.23	-1.69	-2.09	2.08303e-17	1.04152e-15
hydrochlorothiazide	37	0.53	0.38	0.73	0.53	0.38	0.73	15.85	0.53	0.38	-0.93	-1.38	8.82218e-05	0.00441109
ciclosporin	32	0.32	0.22	0.45	0.32	0.22	0.45	46.98	0.32	0.22	-1.65	-2.13	1.01372e-11	5.06861e-10
metformin	31	0.2	0.14	0.28	0.2	0.14	0.28	100.12	0.2	0.14	-2.33	-2.8	2.14916e-23	1.07458e-21
doxycycline	22	1.05	0.69	1.59	1.05	0.69	1.59	0.05	1.05	0.69	0.07	-0.54	0.914923	1
nivolumab	21	0.21	0.14	0.32	0.21	0.14	0.32	62.05	0.21	0.14	-2.24	-2.81	4.99965e-15	2.49982e-13
pembrolizumab	10	0.13	0.07	0.25	0.13	0.07	0.25	57.02	0.13	0.07	-2.92	-3.67	6.70135e-14	3.35068e-12
esomeprazole	63	0.59	0.46	0.75	0.59	0.46	0.75	18.12	0.59	0.46	-0.76	-1.12	2.57311e-05	0.0011579
morphine	60	1.09	0.84	1.4	1.09	0.84	1.4	0.4	1.08	0.84	0.12	-0.25	0.571947	1
fentanyl	60	0.49	0.38	0.63	0.49	0.38	0.63	31.73	0.49	0.38	-1.02	-1.38	2.29726e-08	1.03377e-06
fingolimod	55	0.34	0.26	0.44	0.34	0.26	0.44	71.99	0.34	0.26	-1.57	-1.94	3.02677e-17	1.36205e-15
zoledronic acid	54	0.39	0.3	0.52	0.39	0.3	0.52	50.12	0.4	0.3	-1.34	-1.71	1.97264e-12	8.87687e-11
clozapine	53	0.37	0.29	0.49	0.37	0.29	0.49	55.33	0.38	0.29	-1.41	-1.79	1.40177e-13	6.30797e-12
metronidazole	52	2.09	1.59	2.74	2.09	1.59	2.74	29.49	2.09	1.59	1.06	0.64	9.80555e-08	4.4125e-06
oxycodone	51	0.15	0.12	0.2	0.15	0.12	0.2	241.73	0.15	0.12	-2.71	-3.08	2.53986e-54	1.14294e-52
teriflunomide	50	0.65	0.49	0.86	0.65	0.49	0.86	9.36	0.65	0.49	-0.62	-1.01	0.00268552	0.120848
naproxen	46	0.69	0.52	0.92	0.69	0.52	0.92	6.46	0.69	0.52	-0.54	-0.95	0.013117	0.590265
atorvastatin	44	0.37	0.27	0.49	0.37	0.27	0.49	47.74	0.37	0.27	-1.44	-1.85	6.70672e-12	3.01802e-10
amlodipine	44	0.38	0.28	0.51	0.38	0.28	0.51	44.53	0.38	0.28	-1.39	-1.8	3.43288e-11	1.54479e-09
quetiapine	43	0.31	0.23	0.42	0.31	0.23	0.42	65.83	0.31	0.23	-1.68	-2.1	6.98075e-16	3.14134e-14
somatropin	43	0.61	0.45	0.82	0.61	0.45	0.82	10.88	0.61	0.45	-0.72	-1.14	0.00119811	0.0539149
azathioprine	42	4.75	3.51	6.43	4.74	3.5	6.41	123.86	4.74	3.5	2.24	1.68	5.8742e-28	2.64339e-26
amoxicillin	40	0.64	0.47	0.87	0.64	0.47	0.87	8.15	0.64	0.47	-0.64	-1.08	0.00524849	0.236182
lenalidomide	39	0.09	0.06	0.12	0.09	0.06	0.12	363.68	0.09	0.07	-3.47	-3.89	7.08554e-81	3.18849e-79
pregabalin	39	0.23	0.17	0.31	0.23	0.17	0.31	102.51	0.23	0.17	-2.13	-2.56	6.36407e-24	2.86383e-22
duloxetine	39	0.29	0.21	0.39	0.29	0.21	0.39	69.39	0.29	0.21	-1.8	-2.23	1.16095e-16	5.22427e-15
celecoxib	38	0.78	0.56	1.07	0.78	0.56	1.07	2.47	0.78	0.56	-0.37	-0.82	0.13353	1
apixaban	38	0.25	0.18	0.34	0.25	0.18	0.34	87	0.25	0.18	-2.01	-2.44	1.58964e-20	7.15339e-19
salbutamol	38	0.26	0.19	0.36	0.26	0.19	0.36	79.5	0.26	0.19	-1.93	-2.37	7.01592e-19	3.15716e-17
sertraline	37	0.41	0.3	0.57	0.41	0.3	0.57	30.49	0.42	0.3	-1.27	-1.71	4.53277e-08	2.03975e-06
capecitabine	37	0.48	0.34	0.66	0.48	0.34	0.66	21.35	0.48	0.35	-1.07	-1.52	5.01361e-06	0.000225612
etonogestrel	33	0.36	0.25	0.5	0.36	0.25	0.5	37.94	0.36	0.26	-1.48	-1.95	1.01118e-09	4.55032e-08
valsartan	32	0.13	0.09	0.18	0.13	0.09	0.18	193.37	0.13	0.09	-2.97	-3.44	9.0872e-44	4.08924e-42
eculizumab	31	0.34	0.24	0.48	0.34	0.24	0.48	39.85	0.34	0.24	-1.56	-2.04	3.84757e-10	1.73141e-08
clindamycin	29	1.55	1.08	2.23	1.55	1.08	2.23	5.64	1.55	1.08	0.63	0.08	0.0239058	1
fluticasone	28	0.14	0.1	0.2	0.14	0.1	0.2	148.13	0.14	0.1	-2.83	-3.32	6.85953e-34	3.08679e-32
bimekizumab	27	2.48	1.7	3.61	2.47	1.7	3.61	23.7	2.47	1.69	1.31	0.69	2.39509e-06	0.000107779
rivaroxaban	26	0.17	0.11	0.25	0.17	0.11	0.25	107.61	0.17	0.11	-2.57	-3.08	4.98064e-25	2.24129e-23
semaglutide	25	0.35	0.24	0.52	0.35	0.24	0.52	29.49	0.35	0.24	-1.5	-2.03	7.83458e-08	3.52556e-06
ofatumumab	25	0.4	0.27	0.59	0.4	0.27	0.59	22.68	0.4	0.27	-1.33	-1.86	2.61769e-06	0.000117796
imatinib	24	0.27	0.18	0.4	0.27	0.18	0.4	48.65	0.27	0.18	-1.91	-2.44	4.4415e-12	1.99867e-10
canakinumab	24	1.47	0.99	2.2	1.47	0.99	2.19	3.62	1.47	0.99	0.56	-0.05	0.0752168	1
ranitidine	24	0.08	0.06	0.12	0.08	0.06	0.12	242.5	0.08	0.06	-3.57	-4.1	1.78768e-54	8.04457e-53
rofecoxib	24	0.21	0.14	0.32	0.21	0.14	0.32	70.61	0.21	0.14	-2.24	-2.77	6.49728e-17	2.92378e-15
glatiramer	22	0.33	0.22	0.5	0.33	0.22	0.5	30.27	0.33	0.22	-1.61	-2.16	5.29879e-08	2.38446e-06
ozanimod	19	2.43	1.55	3.81	2.43	1.55	3.8	15.93	2.43	1.55	1.28	0.53	0.000137256	0.00617654
olanzapine	18	0.19	0.12	0.3	0.19	0.12	0.3	62.14	0.19	0.12	-2.39	-2.99	4.82489e-15	2.1712e-13
ambrisentan	17	0.13	0.08	0.22	0.13	0.08	0.22	95.17	0.13	0.08	-2.89	-3.5	2.70739e-22	1.21833e-20
levothyroxine	17	0.15	0.09	0.24	0.15	0.09	0.24	83.94	0.15	0.09	-2.76	-3.37	7.83953e-20	3.52779e-18
hydrocortisone	14	0.89	0.53	1.51	0.89	0.53	1.51	0.18	0.89	0.53	-0.16	-0.9	0.767899	1
ipilimumab	9	0.37	0.19	0.71	0.37	0.19	0.71	9.74	0.37	0.19	-1.44	-2.26	0.00252977	0.11384
teprotumumab	9	0.72	0.38	1.39	0.72	0.38	1.39	0.95	0.72	0.38	-0.47	-1.34	0.405623	1
Supplementary Table 4c. Ranking of drug-associated IBD with at least 50 reports based on disproportional signal detection results in the male subgroup.
Drug	Cases	ROR	RORL	RORU	PRR	PRRL	PRRU	XX	EBGM	EBGM05	IC	IC025	p-value	adjusted-P
isotretinoin	6426	155.97	151.28	160.81	135.93	132.22	139.75	610614	96.6	93.69	6.59	6.53	0	0
adalimumab	4825	9.64	9.34	9.95	9.55	9.25	9.86	28895.7	7.68	7.44	2.94	2.89	0	0
infliximab	1326	8.6	8.13	9.09	8.51	8.06	9	8274.35	8.06	7.62	3.01	2.92	0	0
secukinumab	438	2.29	2.08	2.52	2.29	2.08	2.51	310.89	2.26	2.06	1.18	1.03	2.65025e-69	1.29862e-67
methotrexate	418	2.55	2.32	2.81	2.55	2.31	2.81	386.67	2.52	2.29	1.33	1.19	9.47623e-86	4.64335e-84
etanercept	338	0.83	0.75	0.93	0.83	0.75	0.93	11.32	0.83	0.75	-0.26	-0.42	0.000841054	0.0412117
certolizumab	286	5.86	5.21	6.59	5.82	5.18	6.54	1128.99	5.76	5.12	2.53	2.33	1.80386e-246	8.83892e-245
ustekinumab	278	5.12	4.55	5.77	5.09	4.53	5.73	904.21	5.04	4.48	2.33	2.14	9.08013e-198	4.44926e-196
upadacitinib	210	4.68	4.08	5.36	4.65	4.07	5.33	597.7	4.62	4.03	2.21	1.98	3.26483e-131	1.59977e-129
tacrolimus	186	1.48	1.28	1.71	1.48	1.28	1.71	29.02	1.48	1.28	0.56	0.35	9.16802e-08	4.49233e-06
mycophenolic acid	149	1.29	1.1	1.52	1.29	1.1	1.52	9.79	1.29	1.1	0.37	0.13	0.00205362	0.100627
risankizumab	136	2.08	1.75	2.46	2.07	1.75	2.45	75.27	2.07	1.75	1.05	0.79	7.06222e-18	3.46049e-16
golimumab	117	3.41	2.84	4.09	3.4	2.83	4.07	196.91	3.38	2.82	1.76	1.46	3.26944e-44	1.60202e-42
ixekizumab	111	4.2	3.49	5.07	4.19	3.48	5.04	268.14	4.17	3.46	2.06	1.75	1.41262e-59	6.92183e-58
dupilumab	105	0.27	0.23	0.33	0.27	0.23	0.33	201.93	0.28	0.23	-1.85	-2.12	1.14897e-45	5.62995e-44
budesonide	99	1.34	1.1	1.64	1.34	1.1	1.63	8.6	1.34	1.1	0.42	0.13	0.00404135	0.198026
prednisone	98	1.61	1.32	1.97	1.61	1.32	1.96	22.59	1.61	1.32	0.68	0.38	2.7561e-06	0.000135049
ciprofloxacin	95	1.21	0.99	1.48	1.21	0.99	1.48	3.5	1.21	0.99	0.28	-0.02	0.0698097	1
teduglutide	93	4.31	3.51	5.29	4.29	3.5	5.26	234.04	4.28	3.49	2.1	1.75	4.05265e-52	1.9858e-50
interferon beta-1a	88	0.7	0.57	0.87	0.7	0.57	0.87	10.85	0.71	0.57	-0.5	-0.8	0.00115834	0.0567585
nivolumab	84	0.62	0.5	0.77	0.62	0.5	0.77	19.26	0.62	0.5	-0.68	-0.99	1.38681e-05	0.000679538
natalizumab	83	0.67	0.54	0.84	0.67	0.54	0.84	13.07	0.68	0.54	-0.57	-0.88	0.000357293	0.0175074
pembrolizumab	80	0.97	0.78	1.21	0.97	0.78	1.21	0.07	0.97	0.78	-0.04	-0.36	0.83345	1
diclofenac	76	1.01	0.81	1.27	1.01	0.81	1.27	0.01	1.01	0.81	0.01	-0.32	0.976493	1
prednisolone	73	1.37	1.09	1.72	1.37	1.09	1.72	7.13	1.36	1.08	0.45	0.1	0.00928471	0.454951
pantoprazole	71	1.74	1.37	2.19	1.73	1.37	2.19	22.01	1.73	1.37	0.79	0.44	3.96701e-06	0.000194383
rituximab	66	0.54	0.42	0.69	0.54	0.42	0.69	25.83	0.54	0.43	-0.89	-1.23	4.72222e-07	2.31389e-05
oxybate sodium	62	0.71	0.56	0.91	0.71	0.56	0.91	7.18	0.71	0.56	-0.49	-0.85	0.0086341	0.423071
metformin	62	0.43	0.33	0.55	0.43	0.33	0.55	47.32	0.43	0.33	-1.22	-1.57	8.08488e-12	3.96159e-10
immunoglobulins, unspecified	58	0.57	0.44	0.74	0.57	0.44	0.74	18.42	0.57	0.44	-0.8	-1.17	2.21271e-05	0.00108423
ibuprofen	51	0.59	0.45	0.78	0.59	0.45	0.78	14.33	0.59	0.45	-0.75	-1.14	0.000190846	0.00935143
tofacitinib	50	0.88	0.66	1.16	0.88	0.66	1.16	0.89	0.88	0.66	-0.19	-0.59	0.381727	1
ciclosporin	45	0.5	0.38	0.67	0.5	0.38	0.67	22.01	0.5	0.38	-0.99	-1.4	3.51415e-06	0.000172193
fumaric acid	44	0.6	0.44	0.8	0.6	0.44	0.8	12.03	0.6	0.44	-0.74	-1.16	0.000648456	0.0317744
omalizumab	44	0.55	0.41	0.74	0.55	0.41	0.74	16.2	0.55	0.41	-0.86	-1.28	7.22837e-05	0.0035419
insulin	42	0.13	0.1	0.18	0.14	0.1	0.18	232.52	0.14	0.1	-2.87	-3.28	2.61499e-52	1.28135e-50
gabapentin	38	0.52	0.38	0.72	0.52	0.38	0.72	16.68	0.52	0.38	-0.94	-1.38	5.69989e-05	0.00279295
abatacept	33	0.79	0.56	1.12	0.79	0.56	1.12	1.76	0.79	0.56	-0.33	-0.82	0.211122	1
apremilast	29	0.26	0.18	0.38	0.26	0.18	0.38	59.16	0.27	0.18	-1.91	-2.4	2.11266e-14	1.0352e-12
ocrelizumab	28	0.55	0.38	0.8	0.55	0.38	0.8	10.22	0.55	0.38	-0.86	-1.37	0.00176911	0.0866862
tocilizumab	26	0.48	0.32	0.7	0.48	0.32	0.7	14.97	0.48	0.32	-1.07	-1.6	0.000143957	0.00705389
doxycycline	21	1.4	0.91	2.15	1.4	0.92	2.15	2.44	1.4	0.91	0.49	-0.15	0.152375	1
teriparatide	18	0.57	0.36	0.91	0.57	0.36	0.91	5.67	0.57	0.36	-0.8	-1.43	0.0218992	1
paracetamol	15	0.11	0.06	0.18	0.11	0.06	0.18	113.08	0.11	0.06	-3.23	-3.87	3.2528e-26	1.59387e-24
olmesartan	14	0.82	0.49	1.39	0.82	0.49	1.39	0.53	0.82	0.49	-0.28	-1.01	0.543452	1
denosumab	12	0.27	0.15	0.47	0.27	0.15	0.47	24.24	0.27	0.15	-1.91	-2.62	1.24355e-06	6.09337e-05
alendronic acid	11	0.48	0.27	0.87	0.48	0.27	0.87	6.06	0.48	0.27	-1.05	-1.82	0.0184253	0.902841
hydrochlorothiazide	10	0.2	0.11	0.37	0.2	0.11	0.37	31.62	0.2	0.11	-2.31	-3.07	2.82405e-08	1.38378e-06
leflunomide	10	0.5	0.27	0.93	0.5	0.27	0.93	4.95	0.5	0.27	-0.99	-1.8	0.0346952	1
clozapine	59	0.31	0.24	0.41	0.31	0.24	0.41	88.18	0.32	0.24	-1.66	-2.02	8.48527e-21	3.73352e-19
ozanimod	44	11.51	8.55	15.51	11.35	8.47	15.23	415.14	11.33	8.41	3.5	2.77	4.82493e-90	2.12297e-88
metronidazole	39	2.72	1.98	3.72	2.71	1.98	3.71	42.09	2.71	1.98	1.44	0.92	2.06905e-10	9.10382e-09
apixaban	38	0.25	0.18	0.34	0.25	0.18	0.34	87.85	0.25	0.18	-2.02	-2.45	1.0355e-20	4.55618e-19
atorvastatin	37	0.31	0.23	0.43	0.31	0.23	0.43	55.22	0.32	0.23	-1.66	-2.11	1.52874e-13	6.72644e-12
oxycodone	35	0.09	0.06	0.12	0.09	0.06	0.12	343.88	0.09	0.06	-3.53	-3.97	1.45323e-76	6.39423e-75
lenalidomide	35	0.07	0.05	0.1	0.07	0.05	0.1	413.87	0.07	0.05	-3.75	-4.2	8.45681e-92	3.721e-90
somatropin	35	0.39	0.28	0.55	0.39	0.28	0.55	32.61	0.4	0.28	-1.34	-1.8	1.54051e-08	6.77823e-07
imatinib	35	0.35	0.25	0.49	0.35	0.25	0.49	41.96	0.35	0.25	-1.51	-1.96	1.29628e-10	5.70365e-09
ipilimumab	34	1.02	0.73	1.43	1.02	0.73	1.43	0.01	1.02	0.73	0.03	-0.46	0.975499	1
morphine	33	0.62	0.44	0.87	0.62	0.44	0.87	7.76	0.62	0.44	-0.69	-1.17	0.00657904	0.289478
azathioprine	32	3.94	2.78	5.58	3.92	2.78	5.55	69.73	3.92	2.77	1.97	1.34	2.95227e-16	1.299e-14
esomeprazole	30	0.41	0.29	0.59	0.41	0.29	0.59	25.4	0.41	0.29	-1.28	-1.77	6.32255e-07	2.78192e-05
quetiapine	30	0.26	0.18	0.37	0.26	0.18	0.37	64.78	0.26	0.18	-1.96	-2.44	1.22276e-15	5.38016e-14
olanzapine	30	0.28	0.19	0.4	0.28	0.19	0.4	56.56	0.28	0.19	-1.85	-2.33	7.86322e-14	3.45981e-12
amoxicillin	29	0.54	0.37	0.78	0.54	0.38	0.78	11.35	0.54	0.38	-0.89	-1.39	0.000963106	0.0423767
ranitidine	29	0.09	0.06	0.13	0.09	0.06	0.13	271.42	0.09	0.06	-3.48	-3.96	8.85768e-61	3.89738e-59
naproxen	28	0.64	0.44	0.92	0.64	0.44	0.92	5.85	0.64	0.44	-0.65	-1.17	0.0190945	0.840157
celecoxib	27	0.82	0.56	1.2	0.82	0.56	1.2	1.06	0.82	0.56	-0.29	-0.82	0.34568	1
fentanyl	27	0.25	0.17	0.37	0.25	0.17	0.37	58.97	0.26	0.18	-1.97	-2.48	2.33635e-14	1.028e-12
hydrocortisone	27	2.46	1.69	3.6	2.46	1.69	3.59	23.4	2.46	1.68	1.3	0.68	2.78705e-06	0.00012263
valsartan	25	0.08	0.06	0.12	0.08	0.06	0.12	248.79	0.09	0.06	-3.55	-4.07	7.5746e-56	3.33283e-54
bimekizumab	25	2.82	1.91	4.18	2.82	1.9	4.17	29.29	2.81	1.9	1.49	0.83	1.57412e-07	6.92613e-06
capecitabine	25	0.48	0.32	0.71	0.48	0.32	0.71	14.11	0.48	0.32	-1.06	-1.6	0.000226819	0.00998003
rofecoxib	24	0.2	0.13	0.29	0.2	0.13	0.29	78.42	0.2	0.13	-2.34	-2.87	1.25448e-18	5.5197e-17
rivaroxaban	22	0.14	0.09	0.21	0.14	0.09	0.21	119.33	0.14	0.09	-2.86	-3.4	1.37014e-27	6.02862e-26
zoledronic acid	21	0.26	0.17	0.39	0.26	0.17	0.4	44.93	0.26	0.17	-1.95	-2.52	2.98952e-11	1.31539e-09
canakinumab	21	1.53	1	2.35	1.53	1	2.35	3.87	1.53	1	0.61	-0.04	0.066837	1
fingolimod	20	0.27	0.17	0.41	0.27	0.17	0.41	40.55	0.27	0.17	-1.91	-2.49	2.78756e-10	1.22653e-08
salbutamol	20	0.22	0.14	0.35	0.22	0.14	0.35	54.23	0.22	0.14	-2.16	-2.74	2.65147e-13	1.16665e-11
pregabalin	20	0.18	0.12	0.28	0.18	0.12	0.28	74.64	0.18	0.12	-2.47	-3.04	8.55151e-18	3.76267e-16
eculizumab	17	0.26	0.16	0.42	0.26	0.16	0.42	35.44	0.26	0.16	-1.93	-2.55	3.83494e-09	1.68737e-07
amlodipine	16	0.17	0.1	0.27	0.17	0.1	0.27	67.1	0.17	0.1	-2.59	-3.21	3.94091e-16	1.734e-14
clindamycin	16	1.33	0.81	2.17	1.33	0.81	2.17	1.3	1.33	0.81	0.41	-0.32	0.319742	1
teriflunomide	15	0.51	0.31	0.85	0.51	0.31	0.85	6.97	0.51	0.31	-0.96	-1.64	0.0108789	0.47867
semaglutide	15	0.3	0.18	0.5	0.3	0.18	0.5	24.6	0.3	0.18	-1.74	-2.39	1.01276e-06	4.45617e-05
fluticasone	15	0.11	0.07	0.18	0.11	0.07	0.18	110.6	0.11	0.07	-3.2	-3.84	1.13768e-25	5.00579e-24
ofatumumab	15	0.49	0.3	0.82	0.49	0.3	0.82	7.77	0.49	0.3	-1.02	-1.69	0.00702248	0.308989
glatiramer	14	0.52	0.31	0.87	0.52	0.31	0.87	6.37	0.52	0.31	-0.95	-1.65	0.0152082	0.669162
duloxetine	14	0.21	0.12	0.35	0.21	0.12	0.35	41.7	0.21	0.12	-2.25	-2.92	1.59303e-10	7.00933e-09
sertraline	12	0.19	0.11	0.33	0.19	0.11	0.33	42.84	0.19	0.11	-2.42	-3.13	9.01334e-11	3.96587e-09
ambrisentan	7	0.1	0.05	0.22	0.1	0.05	0.22	54.37	0.1	0.05	-3.27	-4.12	2.62727e-13	1.156e-11
levothyroxine	7	0.29	0.14	0.6	0.29	0.14	0.6	12.34	0.29	0.14	-1.79	-2.68	0.000648292	0.0285248
teprotumumab	2	0.43	0.11	1.71	0.43	0.11	1.71	1.53	0.43	0.11	-1.23	-2.59	0.313852	1
Supplementary Table 4d. Ranking of drug-associated IBD with at least 50 reports based on disproportional signal detection results in the female subgroup.
Drug	Cases	ROR	RORL	RORU	PRR	PRRL	PRRU	XX	EBGM	EBGM05	IC	IC025	p-value	adjusted-P
adalimumab	8020	8.56	8.35	8.78	8.51	8.29	8.73	39067.2	6.51	6.35	2.7	2.67	0	0
isotretinoin	4548	89.83	86.95	92.81	83.01	80.51	85.58	313320	70.66	68.39	6.14	6.07	0	0
infliximab	1701	7.83	7.46	8.23	7.78	7.41	8.16	9488.5	7.39	7.04	2.89	2.81	0	0
certolizumab	779	4.18	3.89	4.49	4.17	3.88	4.47	1829.06	4.09	3.8	2.03	1.92	0	0
methotrexate	760	2.34	2.17	2.51	2.33	2.17	2.51	565.16	2.3	2.14	1.2	1.09	1.22528e-124	6.1264e-123
secukinumab	612	2.21	2.04	2.4	2.21	2.04	2.39	397.31	2.18	2.02	1.13	1.01	3.85642e-88	1.92821e-86
etanercept	588	0.53	0.49	0.58	0.53	0.49	0.58	234.36	0.54	0.5	-0.88	-1	8.45216e-53	4.22608e-51
ustekinumab	450	7.83	7.13	8.59	7.77	7.08	8.52	2617.37	7.67	6.98	2.94	2.78	0	0
interferon beta-1a	331	0.76	0.69	0.85	0.76	0.69	0.85	23.8	0.77	0.69	-0.38	-0.54	1.20827e-06	6.04134e-05
risankizumab	240	3.1	2.73	3.52	3.09	2.73	3.51	337.92	3.08	2.71	1.62	1.42	5.14066e-75	2.57033e-73
natalizumab	215	0.58	0.51	0.66	0.58	0.51	0.66	65.64	0.58	0.51	-0.78	-0.98	6.7251e-16	3.36255e-14
upadacitinib	208	1.8	1.57	2.06	1.8	1.57	2.06	73.37	1.79	1.56	0.84	0.64	1.6049e-17	8.02451e-16
abatacept	206	0.87	0.76	1	0.87	0.76	1	3.88	0.87	0.76	-0.2	-0.4	0.0527326	1
rituximab	191	1.03	0.89	1.18	1.03	0.89	1.18	0.14	1.03	0.89	0.04	-0.17	0.737682	1
diclofenac	180	1.22	1.05	1.41	1.22	1.05	1.41	6.9	1.22	1.05	0.28	0.06	0.00971103	0.485552
alendronic acid	180	0.62	0.54	0.72	0.62	0.54	0.72	40.89	0.63	0.54	-0.68	-0.89	1.95375e-10	9.76874e-09
golimumab	178	2.12	1.83	2.45	2.11	1.82	2.45	103.79	2.11	1.82	1.07	0.85	3.93257e-24	1.96629e-22
budesonide	158	1.41	1.2	1.65	1.41	1.2	1.64	18.53	1.4	1.2	0.49	0.26	2.07265e-05	0.00103633
tocilizumab	153	0.74	0.63	0.87	0.74	0.63	0.87	13.68	0.74	0.63	-0.43	-0.66	0.000248826	0.0124413
ixekizumab	149	4.07	3.46	4.78	4.05	3.45	4.76	341.35	4.04	3.44	2.01	1.75	1.49092e-75	7.45458e-74
teduglutide	142	4.29	3.63	5.06	4.27	3.62	5.03	354.47	4.26	3.61	2.09	1.81	2.30045e-78	1.15023e-76
tofacitinib	134	0.58	0.49	0.69	0.58	0.49	0.69	40.05	0.58	0.49	-0.78	-1.02	3.07025e-10	1.53513e-08
prednisone	133	2.21	1.86	2.62	2.21	1.86	2.62	87.43	2.2	1.86	1.14	0.88	1.60326e-20	8.01632e-19
ethinylestradiol	130	0.43	0.37	0.52	0.43	0.37	0.52	95.3	0.44	0.37	-1.19	-1.44	2.18052e-22	1.09026e-20
pantoprazole	127	2.44	2.05	2.9	2.43	2.05	2.9	107.05	2.43	2.04	1.28	1.01	8.93363e-25	4.46682e-23
fumaric acid	127	0.5	0.42	0.59	0.5	0.42	0.59	64.6	0.5	0.42	-1	-1.25	1.18539e-15	5.92694e-14
oxybate sodium	126	0.61	0.51	0.73	0.61	0.51	0.73	31.03	0.61	0.51	-0.71	-0.96	3.10157e-08	1.55078e-06
ciprofloxacin	124	1.29	1.08	1.54	1.29	1.08	1.53	7.91	1.29	1.08	0.36	0.1	0.00576775	0.288387
denosumab	116	0.41	0.35	0.5	0.41	0.35	0.5	95.67	0.42	0.35	-1.26	-1.52	1.82949e-22	9.14743e-21
dupilumab	113	0.21	0.18	0.26	0.21	0.18	0.26	328.3	0.22	0.18	-2.21	-2.47	3.37236e-73	1.68618e-71
ocrelizumab	110	0.85	0.7	1.02	0.85	0.7	1.02	2.93	0.85	0.7	-0.23	-0.51	0.0956222	1
leflunomide	102	1.17	0.96	1.42	1.17	0.96	1.42	2.53	1.17	0.96	0.23	-0.06	0.123959	1
teriparatide	94	0.31	0.25	0.38	0.31	0.25	0.38	146.07	0.31	0.25	-1.69	-1.98	1.77844e-33	8.8922e-32
paracetamol	92	0.42	0.34	0.52	0.42	0.34	0.52	72.54	0.42	0.35	-1.24	-1.53	2.19119e-17	1.09559e-15
doxycycline	89	4.04	3.28	4.98	4.03	3.27	4.95	202.03	4.02	3.26	2.01	1.65	3.41548e-45	1.70774e-43
immunoglobulins, unspecified	87	0.4	0.33	0.5	0.4	0.33	0.5	76.52	0.41	0.33	-1.3	-1.6	2.95767e-18	1.47883e-16
ibuprofen	86	0.82	0.67	1.02	0.82	0.67	1.02	3.22	0.82	0.67	-0.28	-0.59	0.0808227	1
mycophenolic acid	82	0.9	0.72	1.11	0.9	0.72	1.11	0.99	0.9	0.72	-0.16	-0.47	0.345868	1
prednisolone	79	1.6	1.28	2	1.6	1.28	2	17.75	1.6	1.28	0.68	0.34	3.4394e-05	0.0017197
tacrolimus	75	0.89	0.71	1.12	0.89	0.71	1.12	1.03	0.89	0.71	-0.17	-0.5	0.336226	1
pembrolizumab	73	1.06	0.84	1.33	1.06	0.84	1.33	0.24	1.06	0.84	0.08	-0.25	0.664013	1
insulin	69	0.19	0.15	0.24	0.19	0.15	0.24	238.95	0.19	0.15	-2.39	-2.71	1.00715e-53	5.03574e-52
ciclosporin	67	0.66	0.52	0.84	0.66	0.52	0.84	11.77	0.66	0.52	-0.6	-0.94	0.000723411	0.0361706
apremilast	58	0.32	0.24	0.41	0.32	0.24	0.41	86.09	0.32	0.24	-1.66	-2.02	2.42817e-20	1.21408e-18
gabapentin	58	0.56	0.44	0.73	0.56	0.44	0.73	19.53	0.56	0.44	-0.82	-1.19	1.24203e-05	0.000621017
omalizumab	53	0.29	0.22	0.38	0.29	0.22	0.38	91.65	0.29	0.22	-1.78	-2.15	1.48284e-21	7.41422e-20
nivolumab	38	0.62	0.45	0.86	0.62	0.45	0.86	8.63	0.62	0.45	-0.68	-1.13	0.00405327	0.202663
metformin	36	0.25	0.18	0.35	0.25	0.18	0.35	80.78	0.25	0.18	-1.99	-2.44	3.68218e-19	1.84109e-17
olmesartan	27	1.38	0.95	2.01	1.38	0.95	2.01	2.83	1.38	0.95	0.46	-0.1	0.116816	1
hydrochlorothiazide	15	0.2	0.12	0.33	0.2	0.12	0.33	48.22	0.2	0.12	-2.32	-2.97	5.7244e-12	2.8622e-10
etonogestrel	70	155.97	151.28	160.81	135.93	132.22	139.75	610614	96.6	93.69	6.59	6.53	3.83346e-14	1.72506e-12
fingolimod	67	9.64	9.34	9.95	9.55	9.25	9.86	28895.7	7.68	7.44	2.94	2.89	7.77845e-28	3.5003e-26
morphine	64	8.6	8.13	9.09	8.51	8.06	9	8274.35	8.06	7.62	3.01	2.92	0.155625	1
oxycodone	62	2.29	2.08	2.52	2.29	2.08	2.51	310.89	2.26	2.06	1.18	1.03	1.48372e-32	6.67674e-31
esomeprazole	61	2.55	2.32	2.81	2.55	2.31	2.81	386.67	2.52	2.29	1.33	1.19	3.63247e-08	1.63461e-06
teriflunomide	60	0.83	0.75	0.93	0.83	0.75	0.93	11.32	0.83	0.75	-0.26	-0.42	2.64484e-06	0.000119018
celecoxib	59	5.86	5.21	6.59	5.82	5.18	6.54	1128.99	5.76	5.12	2.53	2.33	0.906985	1
atorvastatin	59	5.12	4.55	5.77	5.09	4.53	5.73	904.21	5.04	4.48	2.33	2.14	1.37423e-06	6.18402e-05
fentanyl	59	4.68	4.08	5.36	4.65	4.07	5.33	597.7	4.62	4.03	2.21	1.98	1.02606e-08	4.61726e-07
zoledronic acid	59	1.48	1.28	1.71	1.48	1.28	1.71	29.02	1.48	1.28	0.56	0.35	1.18928e-19	5.35176e-18
ozanimod	56	1.29	1.1	1.52	1.29	1.1	1.52	9.79	1.29	1.1	0.37	0.13	1.67406e-41	7.53327e-40
amoxicillin	56	2.08	1.75	2.46	2.07	1.75	2.45	75.27	2.07	1.75	1.05	0.79	0.255252	1
naproxen	56	3.41	2.84	4.09	3.4	2.83	4.07	196.91	3.38	2.82	1.76	1.46	0.036587	1
apixaban	50	4.2	3.49	5.07	4.19	3.48	5.04	268.14	4.17	3.46	2.06	1.75	1.10066e-14	4.95296e-13
lenalidomide	50	0.27	0.23	0.33	0.27	0.23	0.33	201.93	0.28	0.23	-1.85	-2.12	2.04143e-68	9.18645e-67
glatiramer	49	1.34	1.1	1.64	1.34	1.1	1.63	8.6	1.34	1.1	0.42	0.13	9.40166e-07	4.23075e-05
ambrisentan	46	1.61	1.32	1.97	1.61	1.32	1.96	22.59	1.61	1.32	0.68	0.38	7.50615e-23	3.37777e-21
valsartan	45	1.21	0.99	1.48	1.21	0.99	1.48	3.5	1.21	0.99	0.28	-0.02	9.38807e-30	4.22463e-28
clindamycin	45	4.31	3.51	5.29	4.29	3.5	5.26	234.04	4.28	3.49	2.1	1.75	3.75988e-06	0.000169194
azathioprine	44	0.7	0.57	0.87	0.7	0.57	0.87	10.85	0.71	0.57	-0.5	-0.8	1.75793e-36	7.91067e-35
semaglutide	44	0.62	0.5	0.77	0.62	0.5	0.77	19.26	0.62	0.5	-0.68	-0.99	1.53193e-05	0.000689367
quetiapine	42	0.67	0.54	0.84	0.67	0.54	0.84	13.07	0.68	0.54	-0.57	-0.88	5.24375e-18	2.35969e-16
amlodipine	42	0.97	0.78	1.21	0.97	0.78	1.21	0.07	0.97	0.78	-0.04	-0.36	2.09728e-11	9.43776e-10
sertraline	42	1.01	0.81	1.27	1.01	0.81	1.27	0.01	1.01	0.81	0.01	-0.32	2.44203e-08	1.09891e-06
pregabalin	42	1.37	1.09	1.72	1.37	1.09	1.72	7.13	1.36	1.08	0.45	0.1	1.83944e-32	8.27748e-31
duloxetine	42	1.74	1.37	2.19	1.73	1.37	2.19	22.01	1.73	1.37	0.79	0.44	3.29404e-24	1.48232e-22
levothyroxine	42	0.54	0.42	0.69	0.54	0.42	0.69	25.83	0.54	0.43	-0.89	-1.23	5.67016e-24	2.55157e-22
metronidazole	39	0.71	0.56	0.91	0.71	0.56	0.91	7.18	0.71	0.56	-0.49	-0.85	0.108617	1
ofatumumab	38	0.43	0.33	0.55	0.43	0.33	0.55	47.32	0.43	0.33	-1.22	-1.57	4.74373e-07	2.13468e-05
salbutamol	37	0.57	0.44	0.74	0.57	0.44	0.74	18.42	0.57	0.44	-0.8	-1.17	1.66491e-16	7.49211e-15
rivaroxaban	34	0.59	0.45	0.78	0.59	0.45	0.78	14.33	0.59	0.45	-0.75	-1.14	4.23008e-18	1.90353e-16
rofecoxib	33	0.88	0.66	1.16	0.88	0.66	1.16	0.89	0.88	0.66	-0.19	-0.59	1.50653e-13	6.77937e-12
clozapine	31	0.5	0.38	0.67	0.5	0.38	0.67	22.01	0.5	0.38	-0.99	-1.4	2.68656e-10	1.20895e-08
bimekizumab	30	0.6	0.44	0.8	0.6	0.44	0.8	12.03	0.6	0.44	-0.74	-1.16	6.70458e-07	3.01706e-05
somatropin	29	0.55	0.41	0.74	0.55	0.41	0.74	16.2	0.55	0.41	-0.86	-1.28	0.000542921	0.0244314
imatinib	29	0.13	0.1	0.18	0.14	0.1	0.18	232.52	0.14	0.1	-2.87	-3.28	3.33458e-08	1.50056e-06
fluticasone	27	0.52	0.38	0.72	0.52	0.38	0.72	16.68	0.52	0.38	-0.94	-1.38	6.02976e-38	2.71339e-36
capecitabine	27	0.79	0.56	1.12	0.79	0.56	1.12	1.76	0.79	0.56	-0.33	-0.82	5.33226e-10	2.39952e-08
ranitidine	26	0.26	0.18	0.38	0.26	0.18	0.38	59.16	0.27	0.18	-1.91	-2.4	5.43061e-39	2.44377e-37
eculizumab	25	0.55	0.38	0.8	0.55	0.38	0.8	10.22	0.55	0.38	-0.86	-1.37	1.58418e-09	7.12882e-08
hydrocortisone	25	0.48	0.32	0.7	0.48	0.32	0.7	14.97	0.48	0.32	-1.07	-1.6	0.103945	1
canakinumab	24	1.4	0.91	2.15	1.4	0.92	2.15	2.44	1.4	0.91	0.49	-0.15	0.148201	1
ipilimumab	20	0.57	0.36	0.91	0.57	0.36	0.91	5.67	0.57	0.36	-0.8	-1.43	0.151238	1
olanzapine	18	0.11	0.06	0.18	0.11	0.06	0.18	113.08	0.11	0.06	-3.23	-3.87	5.93371e-11	2.67017e-09
teprotumumab	16	0.82	0.49	1.39	0.82	0.49	1.39	0.53	0.82	0.49	-0.28	-1.01	0.0325639	1
Supplementary Table 3e. Ranking drug-associated IBD with at least 50 reports according to the age ＜65 years subgroup by the disproportional signal detection results.
Drug	Cases	ROR	RORL	RORU	PRR	PRRL	PRRU	XX	EBGM	EBGM05	IC	IC025	p-value	adjusted-P
adalimumab	7212	7.96	7.76	8.18	7.9	7.69	8.11	33405.5	6.3	6.13	2.65	2.62	0	0
isotretinoin	6871	81.68	79.44	83.98	74.58	72.67	76.53	388965	58.29	56.69	5.87	5.81	0	0
infliximab	2196	7.43	7.11	7.76	7.36	7.05	7.69	11235.3	6.91	6.62	2.79	2.72	0	0
methotrexate	888	2.48	2.32	2.65	2.47	2.31	2.64	756.27	2.43	2.27	1.28	1.18	3.59466e-166	1.79733e-164
etanercept	621	0.53	0.49	0.57	0.53	0.49	0.57	257.37	0.54	0.5	-0.9	-1.01	8.18305e-58	4.09153e-56
certolizumab	589	4.12	3.8	4.47	4.1	3.78	4.45	1356.69	4.04	3.72	2.01	1.89	2.50327e-296	1.25164e-294
secukinumab	581	2.31	2.13	2.51	2.3	2.12	2.5	421.29	2.28	2.1	1.19	1.06	2.43868e-93	1.21934e-91
ustekinumab	426	5.92	5.38	6.52	5.88	5.35	6.47	1704.19	5.81	5.28	2.54	2.38	0	0
interferon beta-1a	258	0.55	0.49	0.62	0.55	0.49	0.62	92.93	0.56	0.49	-0.85	-1.02	6.79359e-22	3.39679e-20
tacrolimus	227	1.2	1.06	1.37	1.2	1.06	1.37	7.82	1.2	1.06	0.27	0.07	0.00579286	0.289643
mycophenolic acid	206	1.19	1.04	1.36	1.19	1.04	1.36	6.18	1.19	1.04	0.25	0.05	0.0143329	0.716646
diclofenac	192	1.43	1.24	1.65	1.43	1.24	1.65	24.73	1.43	1.24	0.51	0.3	8.23183e-07	4.11592e-05
budesonide	186	1.9	1.65	2.2	1.9	1.64	2.19	78.82	1.89	1.64	0.92	0.7	1.06838e-18	5.34189e-17
golimumab	178	2.24	1.93	2.6	2.24	1.93	2.59	120.99	2.23	1.92	1.16	0.93	7.1363e-28	3.56815e-26
rituximab	172	0.87	0.74	1.01	0.87	0.75	1.01	3.58	0.87	0.75	-0.21	-0.43	0.0634593	1
natalizumab	171	0.38	0.33	0.44	0.38	0.33	0.45	169.2	0.39	0.33	-1.37	-1.59	1.51011e-38	7.55054e-37
upadacitinib	166	2.28	1.96	2.66	2.28	1.95	2.65	118.36	2.27	1.95	1.18	0.95	2.74354e-27	1.37177e-25
prednisone	163	1.9	1.63	2.22	1.9	1.63	2.21	68.77	1.89	1.62	0.92	0.69	1.73737e-16	8.68686e-15
abatacept	147	0.81	0.69	0.95	0.81	0.69	0.95	6.59	0.81	0.69	-0.3	-0.54	0.0114068	0.570341
ciprofloxacin	142	0.99	0.84	1.17	0.99	0.84	1.17	0.02	0.99	0.84	-0.02	-0.26	0.929627	1
pantoprazole	141	2.35	1.99	2.77	2.34	1.99	2.76	108.11	2.34	1.98	1.22	0.97	4.98204e-25	2.49102e-23
tofacitinib	140	0.62	0.53	0.74	0.62	0.53	0.74	31.76	0.63	0.53	-0.68	-0.92	2.11465e-08	1.05733e-06
dupilumab	134	0.18	0.15	0.21	0.18	0.15	0.21	499.18	0.18	0.15	-2.45	-2.69	2.17663e-110	1.08831e-108
risankizumab	133	2.3	1.94	2.73	2.3	1.94	2.72	97.11	2.29	1.93	1.2	0.93	1.26004e-22	6.30018e-21
ixekizumab	133	3.33	2.8	3.95	3.32	2.8	3.93	214.42	3.31	2.79	1.72	1.45	4.75156e-48	2.37578e-46
tocilizumab	117	0.72	0.6	0.86	0.72	0.6	0.87	12.54	0.72	0.6	-0.47	-0.73	0.000461755	0.0230877
doxycycline	107	3.57	2.95	4.32	3.55	2.94	4.29	196.01	3.55	2.93	1.83	1.51	5.57924e-44	2.78962e-42
teduglutide	104	3.16	2.6	3.83	3.15	2.6	3.81	152.07	3.14	2.59	1.65	1.34	1.79013e-34	8.95066e-33
ocrelizumab	99	0.63	0.52	0.77	0.63	0.52	0.77	21.05	0.63	0.52	-0.66	-0.94	5.43217e-06	0.000271609
ibuprofen	98	0.63	0.52	0.77	0.63	0.52	0.77	21.05	0.63	0.52	-0.66	-0.95	5.43683e-06	0.000271842
alendronic acid	94	0.69	0.56	0.84	0.69	0.56	0.85	13.04	0.69	0.56	-0.53	-0.82	0.000360036	0.0180018
leflunomide	88	1.15	0.93	1.42	1.15	0.93	1.42	1.72	1.15	0.93	0.2	-0.11	0.209852	1
prednisolone	86	1.21	0.98	1.5	1.21	0.98	1.5	3.14	1.21	0.98	0.27	-0.04	0.0868781	1
fumaric acid	82	0.34	0.27	0.42	0.34	0.27	0.42	105.35	0.34	0.27	-1.55	-1.86	1.43301e-24	7.16503e-23
oxybate sodium	81	0.44	0.35	0.55	0.44	0.35	0.55	57.69	0.44	0.35	-1.18	-1.49	4.07291e-14	2.03646e-12
ciclosporin	78	0.57	0.46	0.71	0.57	0.46	0.71	25.32	0.57	0.46	-0.81	-1.13	6.08395e-07	3.04198e-05
ethinylestradiol	72	0.24	0.19	0.3	0.24	0.19	0.3	173.48	0.24	0.19	-2.05	-2.37	1.89451e-39	9.47256e-38
immunoglobulins, unspecified	68	0.36	0.29	0.46	0.36	0.29	0.46	76.02	0.36	0.29	-1.46	-1.79	3.88852e-18	1.94426e-16
gabapentin	65	0.54	0.43	0.69	0.54	0.43	0.69	24.72	0.55	0.43	-0.87	-1.22	8.40828e-07	4.20414e-05
pembrolizumab	61	0.99	0.77	1.28	0.99	0.77	1.28	0	0.99	0.77	-0.01	-0.37	1	1
paracetamol	61	0.27	0.21	0.35	0.27	0.21	0.35	121.04	0.27	0.21	-1.89	-2.24	5.41264e-28	2.70632e-26
nivolumab	59	0.65	0.5	0.83	0.65	0.5	0.83	11.44	0.65	0.5	-0.63	-0.99	0.000870586	0.0435293
omalizumab	59	0.29	0.22	0.37	0.29	0.22	0.37	103.09	0.29	0.22	-1.78	-2.14	4.58905e-24	2.29452e-22
metformin	52	0.33	0.25	0.43	0.33	0.25	0.43	70.8	0.33	0.25	-1.6	-1.97	5.54985e-17	2.77492e-15
apremilast	42	0.24	0.18	0.33	0.24	0.18	0.33	99.3	0.24	0.18	-2.04	-2.45	3.19099e-23	1.59549e-21
denosumab	37	0.46	0.33	0.63	0.46	0.33	0.63	23.89	0.46	0.33	-1.13	-1.58	1.35177e-06	6.75883e-05
insulin	37	0.14	0.1	0.19	0.14	0.1	0.19	200	0.14	0.1	-2.85	-3.29	3.23357e-45	1.61678e-43
teriparatide	34	0.41	0.29	0.57	0.41	0.29	0.57	29.58	0.41	0.29	-1.3	-1.76	7.28387e-08	3.64193e-06
olmesartan	16	1.03	0.63	1.68	1.03	0.63	1.68	0.01	1.03	0.63	0.04	-0.66	1	1
hydrochlorothiazide	12	0.25	0.14	0.44	0.25	0.14	0.44	27.44	0.25	0.14	-2.01	-2.73	2.3858e-07	1.1929e-05
atorvastatin	51	1.34	1.01	1.76	1.34	1.01	1.76	4.28	1.33	1.01	0.41	0	0.0468225	1
apixaban	40	0.6	0.44	0.83	0.6	0.44	0.83	10.24	0.61	0.45	-0.72	-1.16	0.00169944	0.0713764
capecitabine	29	1.71	1.19	2.46	1.71	1.19	2.46	8.48	1.7	1.18	0.77	0.21	0.0052665	0.221193
lenalidomide	25	0.15	0.1	0.22	0.15	0.1	0.22	120.07	0.15	0.1	-2.7	-3.22	9.47313e-28	3.97871e-26
valsartan	24	0.42	0.28	0.63	0.42	0.28	0.63	18.69	0.43	0.29	-1.23	-1.77	2.07594e-05	0.000871896
ipilimumab	23	2.81	1.87	4.23	2.81	1.87	4.23	26.68	2.8	1.86	1.49	0.79	6.03117e-07	2.53309e-05
zoledronic acid	21	0.51	0.33	0.79	0.51	0.33	0.79	9.71	0.51	0.34	-0.96	-1.54	0.0023875	0.100275
esomeprazole	19	0.8	0.51	1.26	0.8	0.51	1.26	0.94	0.8	0.51	-0.32	-0.95	0.386951	1
rivaroxaban	19	0.3	0.19	0.47	0.3	0.19	0.47	30.73	0.3	0.19	-1.72	-2.32	4.24652e-08	1.78354e-06
rofecoxib	18	0.59	0.37	0.94	0.59	0.37	0.94	5.02	0.59	0.37	-0.75	-1.38	0.0315884	1
celecoxib	16	1.33	0.82	2.18	1.33	0.82	2.18	1.33	1.33	0.82	0.41	-0.32	0.313123	1
amoxicillin	16	1.23	0.75	2.01	1.23	0.75	2.01	0.7	1.23	0.75	0.3	-0.42	0.485509	1
fentanyl	16	1.19	0.73	1.94	1.19	0.73	1.94	0.47	1.19	0.73	0.25	-0.47	0.583294	1
ambrisentan	15	0.42	0.26	0.7	0.42	0.26	0.7	11.68	0.43	0.26	-1.23	-1.9	0.000856871	0.0359886
amlodipine	14	0.41	0.24	0.7	0.41	0.24	0.7	11.63	0.41	0.25	-1.27	-1.96	0.000885785	0.037203
imatinib	14	0.85	0.5	1.43	0.85	0.5	1.43	0.38	0.85	0.5	-0.24	-0.97	0.621891	1
metronidazole	12	2.65	1.5	4.67	2.65	1.5	4.66	12.28	2.64	1.5	1.4	0.43	0.00107807	0.0452787
pregabalin	12	0.3	0.17	0.52	0.3	0.17	0.52	20.16	0.3	0.17	-1.75	-2.47	1.0301e-05	0.000432642
ozanimod	11	14.93	8.25	27.04	14.84	8.23	26.76	141.73	14.81	8.18	3.89	1.95	9.87762e-30	4.1486e-28
naproxen	10	0.7	0.37	1.3	0.7	0.37	1.3	1.32	0.7	0.37	-0.52	-1.35	0.309108	1
salbutamol	10	0.47	0.25	0.87	0.47	0.25	0.87	6.02	0.47	0.25	-1.09	-1.89	0.0190156	0.798653
levothyroxine	8	0.49	0.24	0.97	0.49	0.24	0.97	4.34	0.49	0.24	-1.04	-1.92	0.0499434	1
azathioprine	7	5.39	2.57	11.32	5.38	2.57	11.28	24.94	5.37	2.56	2.43	0.77	5.22609e-06	0.000219496
oxycodone	6	0.58	0.26	1.3	0.58	0.26	1.3	1.79	0.58	0.26	-0.78	-1.78	0.23659	1
teriflunomide	6	0.91	0.41	2.03	0.91	0.41	2.03	0.05	0.91	0.41	-0.14	-1.21	0.971825	1
sertraline	6	0.62	0.28	1.37	0.62	0.28	1.37	1.43	0.62	0.28	-0.7	-1.71	0.300594	1
duloxetine	6	0.49	0.22	1.08	0.49	0.22	1.08	3.26	0.49	0.22	-1.04	-2.02	0.0962622	1
olanzapine	5	0.56	0.23	1.35	0.56	0.23	1.35	1.71	0.56	0.23	-0.83	-1.9	0.254141	1
fluticasone	5	0.13	0.06	0.32	0.13	0.06	0.32	28.03	0.13	0.06	-2.89	-3.85	1.86637e-07	7.83877e-06
semaglutide	4	0.28	0.11	0.76	0.28	0.11	0.76	7.21	0.28	0.11	-1.81	-2.88	0.010707	0.449695
morphine	3	0.38	0.12	1.16	0.38	0.12	1.16	3.12	0.38	0.12	-1.41	-2.61	0.112132	1
clozapine	3	0.25	0.08	0.77	0.25	0.08	0.77	6.81	0.25	0.08	-2.01	-3.15	0.0136773	0.574447
clindamycin	3	1	0.32	3.11	1	0.32	3.11	0	1	0.32	0.01	-1.44	1	1
eculizumab	3	0.53	0.17	1.64	0.53	0.17	1.64	1.26	0.53	0.17	-0.92	-2.18	0.360765	1
glatiramer	2	0.68	0.17	2.7	0.68	0.17	2.7	0.31	0.68	0.17	-0.56	-2.07	0.789863	1
canakinumab	2	2.71	0.68	10.84	2.71	0.68	10.81	2.15	2.7	0.68	1.44	-0.88	0.37638	1
hydrocortisone	2	0.99	0.25	3.96	0.99	0.25	3.96	0	0.99	0.25	-0.01	-1.68	1	1
fingolimod	1	0.27	0.04	1.95	0.27	0.04	1.95	1.92	0.27	0.04	-1.87	-3.26	0.260946	1
quetiapine	1	0.07	0.01	0.53	0.07	0.01	0.53	11.59	0.07	0.01	-3.75	-4.9	0.00108098	0.0454013
somatropin	1	0.43	0.06	3.02	0.43	0.06	3.02	0.78	0.43	0.06	-1.23	-2.79	0.57849	1
bimekizumab	1	1.63	0.23	11.57	1.63	0.23	11.55	0.24	1.63	0.23	0.7	-1.73	1	1
teprotumumab	1	0.59	0.08	4.22	0.59	0.08	4.22	0.28	0.59	0.08	-0.75	-2.47	0.887653	1
Supplementary Table 3f. Ranking drug-associated IBD with at least 50 reports according to the age ≥65 years subgroup by the disproportional signal detection results.
Drug	Cases	ROR	RORL	RORU	PRR	PRRL	PRRU	XX	EBGM	EBGM05	IC	IC025	p-value	adjusted-P
adalimumab	1199	13.4	12.56	14.3	13.34	12.51	14.23	10511.4	10.47	9.82	3.39	3.28	0	0
infliximab	215	8.93	7.78	10.23	8.89	7.76	10.19	1444.33	8.57	7.47	3.1	2.85	2.19278406167808e-314	1.05253634960548e-312
methotrexate	125	2.5	2.1	2.99	2.5	2.09	2.99	109.91	2.46	2.06	1.3	1.02	2.15823e-25	1.03595e-23
etanercept	84	0.72	0.58	0.9	0.72	0.58	0.9	8.71	0.73	0.59	-0.46	-0.77	0.0036815	0.176712
ustekinumab	82	14.14	11.36	17.6	14.06	11.31	17.47	979.06	13.85	11.13	3.79	3.26	3.92362e-212	1.88334e-210
secukinumab	77	4.29	3.43	5.37	4.28	3.42	5.36	191.04	4.23	3.38	2.08	1.69	9.59262e-43	4.60446e-41
risankizumab	68	6.25	4.92	7.95	6.24	4.91	7.92	295.29	6.17	4.85	2.63	2.17	4.66041e-65	2.237e-63
pembrolizumab	63	2.36	1.84	3.03	2.36	1.84	3.03	48.79	2.34	1.83	1.23	0.84	5.63755e-12	2.70602e-10
certolizumab	56	4.83	3.71	6.28	4.82	3.7	6.27	167.69	4.78	3.67	2.26	1.78	1.57066e-37	7.53916e-36
nivolumab	54	1.6	1.23	2.1	1.6	1.23	2.1	12.11	1.6	1.22	0.67	0.27	0.000688431	0.0330447
denosumab	52	0.69	0.53	0.91	0.69	0.53	0.91	6.91	0.7	0.53	-0.52	-0.91	0.0101478	0.487097
abatacept	44	1.49	1.11	2.01	1.49	1.11	2.01	7.08	1.49	1.11	0.57	0.13	0.0102136	0.490253
teriparatide	44	0.64	0.48	0.87	0.64	0.48	0.87	8.55	0.65	0.48	-0.63	-1.05	0.00420472	0.201827
budesonide	42	1.48	1.1	2.01	1.48	1.1	2.01	6.57	1.48	1.09	0.57	0.11	0.0135782	0.651752
rituximab	41	1.18	0.87	1.61	1.18	0.87	1.61	1.16	1.18	0.87	0.24	-0.21	0.321816	1
pantoprazole	40	3.12	2.29	4.26	3.12	2.28	4.25	57.12	3.1	2.27	1.63	1.11	1.18765e-13	5.70074e-12
ciprofloxacin	39	2.28	1.66	3.12	2.28	1.66	3.12	27.77	2.27	1.66	1.18	0.68	2.61926e-07	1.25724e-05
upadacitinib	38	2.73	1.99	3.76	2.73	1.99	3.76	41.4	2.72	1.98	1.44	0.92	2.96585e-10	1.42361e-08
tofacitinib	35	0.78	0.56	1.09	0.78	0.56	1.09	2.11	0.78	0.56	-0.35	-0.83	0.168148	1
golimumab	33	3.02	2.15	4.26	3.02	2.14	4.25	44.31	3.01	2.13	1.59	1.01	7.75696e-11	3.72334e-09
metformin	31	0.67	0.47	0.95	0.67	0.47	0.95	5.11	0.67	0.47	-0.58	-1.08	0.0287178	1
tacrolimus	30	2.25	1.57	3.23	2.25	1.57	3.23	20.81	2.25	1.57	1.17	0.59	9.66625e-06	0.00046398
teduglutide	28	5.87	4.05	8.51	5.86	4.04	8.49	112.21	5.83	4.02	2.54	1.78	3.59905e-25	1.72754e-23
mycophenolic acid	26	1.96	1.34	2.89	1.96	1.34	2.89	12.25	1.96	1.33	0.97	0.36	0.000773036	0.0371057
tocilizumab	25	1.09	0.73	1.61	1.09	0.73	1.61	0.18	1.09	0.73	0.12	-0.45	0.752143	1
insulin	25	0.3	0.2	0.45	0.3	0.2	0.45	40.43	0.3	0.21	-1.72	-2.24	2.92772e-10	1.40531e-08
dupilumab	24	0.4	0.27	0.6	0.4	0.27	0.6	21.17	0.41	0.27	-1.3	-1.85	5.7501e-06	0.000276005
olmesartan	21	3.06	2	4.7	3.06	1.99	4.7	29.03	3.05	1.99	1.61	0.86	2.02444e-07	9.71731e-06
prednisone	19	1.46	0.93	2.29	1.46	0.93	2.29	2.76	1.46	0.93	0.55	-0.13	0.127563	1
alendronic acid	18	0.66	0.42	1.05	0.66	0.42	1.05	3.13	0.66	0.42	-0.6	-1.23	0.0943722	1
diclofenac	17	0.67	0.42	1.08	0.67	0.42	1.08	2.75	0.67	0.42	-0.57	-1.23	0.119101	1
prednisolone	16	1.33	0.81	2.17	1.33	0.81	2.16	1.28	1.32	0.81	0.41	-0.32	0.324437	1
paracetamol	16	0.64	0.39	1.04	0.64	0.39	1.04	3.34	0.64	0.39	-0.65	-1.32	0.0839246	1
ixekizumab	15	6.02	3.62	9.99	6	3.62	9.96	62.37	5.99	3.6	2.58	1.47	3.41812e-14	1.6407e-12
immunoglobulins, unspecified	15	0.53	0.32	0.87	0.53	0.32	0.87	6.38	0.53	0.32	-0.92	-1.6	0.0150194	0.720932
interferon beta-1a	14	0.81	0.48	1.36	0.81	0.48	1.36	0.65	0.81	0.48	-0.31	-1.04	0.494496	1
ibuprofen	14	0.99	0.58	1.67	0.99	0.58	1.67	0	0.99	0.58	-0.02	-0.77	1	1
ciclosporin	13	1	0.58	1.73	1	0.58	1.73	0	1	0.58	0.01	-0.77	1	1
fumaric acid	9	1.19	0.62	2.29	1.19	0.62	2.29	0.27	1.19	0.62	0.25	-0.69	0.735332	1
isotretinoin	8	39.67	19.71	79.88	38.98	19.6	77.5	295.71	38.92	19.33	5.28	1.93	2.85027e-58	1.36813e-56
apremilast	8	0.49	0.25	0.98	0.49	0.25	0.98	4.2	0.49	0.25	-1.02	-1.9	0.0541643	1
gabapentin	8	0.45	0.22	0.9	0.45	0.22	0.9	5.41	0.45	0.22	-1.15	-2.03	0.0273093	1
hydrochlorothiazide	8	0.37	0.19	0.74	0.37	0.19	0.74	8.52	0.37	0.19	-1.43	-2.29	0.0049457	0.237393
leflunomide	8	0.96	0.48	1.93	0.96	0.48	1.93	0.01	0.96	0.48	-0.05	-1.01	1	1
natalizumab	7	0.95	0.45	2	0.95	0.45	2	0.02	0.95	0.45	-0.07	-1.08	1	1
omalizumab	5	0.3	0.13	0.73	0.3	0.13	0.73	7.94	0.31	0.13	-1.71	-2.71	0.00704393	0.338109
ocrelizumab	4	0.78	0.29	2.08	0.78	0.29	2.08	0.24	0.78	0.29	-0.36	-1.58	0.784859	1
oxybate sodium	2	0.36	0.09	1.43	0.36	0.09	1.43	2.3	0.36	0.09	-1.48	-2.8	0.19175	1
ozanimod	78	5.44	4.36	6.81	5.41	4.33	6.75	279.99	5.4	4.32	2.43	2.03	6.82935e-62	3.07321e-60
quetiapine	70	0.27	0.21	0.34	0.27	0.21	0.34	139.66	0.27	0.21	-1.89	-2.22	4.56829e-32	2.05573e-30
esomeprazole	69	0.48	0.38	0.61	0.48	0.38	0.61	38.67	0.48	0.38	-1.05	-1.39	6.56593e-10	2.95467e-08
morphine	66	0.95	0.74	1.21	0.95	0.75	1.21	0.19	0.95	0.74	-0.08	-0.43	0.711321	1
amoxicillin	60	0.67	0.52	0.86	0.67	0.52	0.86	10.07	0.67	0.52	-0.59	-0.95	0.00180121	0.0810545
fingolimod	58	0.21	0.16	0.27	0.21	0.16	0.27	169.5	0.21	0.17	-2.23	-2.58	1.4191e-38	6.38595e-37
azathioprine	58	4.27	3.3	5.53	4.25	3.29	5.49	143.94	4.24	3.28	2.08	1.63	1.85761e-32	8.35923e-31
celecoxib	52	1.06	0.8	1.39	1.06	0.8	1.39	0.15	1.06	0.8	0.08	-0.32	0.749887	1
teriflunomide	52	0.39	0.3	0.51	0.39	0.3	0.51	49.98	0.39	0.3	-1.36	-1.74	2.12115e-12	9.54518e-11
metronidazole	50	1.4	1.06	1.85	1.4	1.06	1.85	5.7	1.4	1.06	0.48	0.07	0.0211812	0.953154
clozapine	50	0.23	0.18	0.31	0.23	0.18	0.31	127.61	0.23	0.18	-2.1	-2.49	2.01802e-29	9.0811e-28
naproxen	50	0.68	0.52	0.9	0.68	0.52	0.9	7.33	0.68	0.52	-0.55	-0.94	0.00807434	0.363345
clindamycin	48	1.77	1.33	2.35	1.77	1.33	2.35	16.01	1.77	1.33	0.82	0.39	9.42327e-05	0.00424047
pregabalin	46	0.2	0.15	0.26	0.2	0.15	0.26	149.59	0.2	0.15	-2.33	-2.73	3.19493e-34	1.43772e-32
oxycodone	43	0.27	0.2	0.36	0.27	0.2	0.36	87.04	0.27	0.2	-1.9	-2.32	1.54289e-20	6.94299e-19
atorvastatin	40	0.35	0.26	0.48	0.35	0.26	0.48	47.21	0.35	0.26	-1.5	-1.92	8.84885e-12	3.98198e-10
hydrocortisone	40	1.68	1.23	2.29	1.68	1.23	2.29	11.02	1.68	1.23	0.75	0.27	0.00129386	0.0582236
somatropin	39	0.32	0.23	0.44	0.32	0.23	0.44	56.61	0.32	0.23	-1.64	-2.08	7.50001e-14	3.375e-12
rofecoxib	39	0.21	0.16	0.29	0.21	0.16	0.29	112.53	0.22	0.16	-2.22	-2.64	4.07693e-26	1.83462e-24
sertraline	36	0.25	0.18	0.35	0.25	0.18	0.35	78.9	0.25	0.18	-1.97	-2.42	9.53357e-19	4.2901e-17
ranitidine	36	0.11	0.08	0.16	0.11	0.08	0.16	247.31	0.12	0.08	-3.12	-3.56	1.56632e-55	7.04843e-54
olanzapine	36	0.23	0.16	0.31	0.23	0.16	0.31	95.02	0.23	0.16	-2.14	-2.58	2.79442e-22	1.25749e-20
fentanyl	35	0.28	0.2	0.39	0.28	0.2	0.39	65.81	0.28	0.2	-1.84	-2.3	7.17022e-16	3.2266e-14
glatiramer	35	0.39	0.28	0.55	0.39	0.28	0.55	32.85	0.39	0.28	-1.35	-1.8	1.3566e-08	6.10469e-07
canakinumab	35	1.4	1	1.95	1.4	1	1.94	3.92	1.4	1	0.48	-0.02	0.0599454	1
imatinib	34	0.39	0.28	0.55	0.39	0.28	0.55	32.34	0.39	0.28	-1.35	-1.82	1.76859e-08	7.95867e-07
semaglutide	33	0.5	0.35	0.7	0.5	0.35	0.7	16.66	0.5	0.35	-1	-1.48	5.81694e-05	0.00261762
amlodipine	32	0.29	0.2	0.41	0.29	0.2	0.41	56.03	0.29	0.2	-1.79	-2.26	1.02271e-13	4.60222e-12
duloxetine	32	0.21	0.15	0.3	0.21	0.15	0.3	94.04	0.21	0.15	-2.24	-2.7	4.60091e-22	2.07041e-20
zoledronic acid	30	0.27	0.19	0.39	0.27	0.19	0.39	58.83	0.27	0.19	-1.88	-2.36	2.48768e-14	1.11946e-12
etonogestrel	29	0.2	0.14	0.29	0.2	0.14	0.29	93.9	0.2	0.14	-2.33	-2.82	4.98682e-22	2.24407e-20
ofatumumab	29	0.38	0.26	0.54	0.38	0.26	0.54	30.05	0.38	0.26	-1.41	-1.91	5.81655e-08	2.61745e-06
ipilimumab	28	1.19	0.82	1.73	1.19	0.82	1.73	0.87	1.19	0.82	0.25	-0.29	0.406381	1
lenalidomide	24	0.12	0.08	0.18	0.12	0.08	0.18	159.21	0.12	0.08	-3.08	-3.61	2.63777e-36	1.187e-34
salbutamol	22	0.23	0.15	0.34	0.23	0.15	0.34	58.54	0.23	0.15	-2.14	-2.7	2.94791e-14	1.32656e-12
rivaroxaban	22	0.26	0.17	0.4	0.26	0.17	0.4	44.9	0.27	0.17	-1.91	-2.47	3.01199e-11	1.3554e-09
bimekizumab	22	2.72	1.79	4.13	2.71	1.78	4.11	23.72	2.71	1.78	1.44	0.73	2.66969e-06	0.000120136
apixaban	21	0.45	0.3	0.7	0.45	0.3	0.7	13.83	0.45	0.3	-1.14	-1.72	0.000267331	0.0120299
ambrisentan	19	0.13	0.09	0.21	0.13	0.09	0.21	106.06	0.13	0.09	-2.89	-3.47	1.10675e-24	4.98038e-23
capecitabine	19	0.27	0.17	0.43	0.27	0.17	0.43	36.53	0.27	0.18	-1.86	-2.46	2.1786e-09	9.80369e-08
eculizumab	17	0.25	0.15	0.4	0.25	0.15	0.4	38.52	0.25	0.16	-2	-2.62	7.95262e-10	3.57868e-08
fluticasone	16	0.13	0.08	0.21	0.13	0.08	0.21	96.58	0.13	0.08	-2.98	-3.6	1.33502e-22	6.0076e-21
levothyroxine	15	0.11	0.07	0.19	0.11	0.07	0.19	102.86	0.11	0.07	-3.12	-3.76	5.62544e-24	2.53145e-22
valsartan	12	0.1	0.05	0.17	0.1	0.05	0.17	101.28	0.1	0.06	-3.36	-4.06	1.26121e-23	5.67546e-22
teprotumumab	8	0.89	0.44	1.78	0.89	0.44	1.78	0.11	0.89	0.44	-0.17	-1.12	0.865797	1
