# Supplementary material for: Drug-associated inflammatory bowel disease: a real-world pharmacovigilance study using the FAERS and JADER databases
Source: Front Immunol. 2026 Jul 7;17:1873829. doi: 10.3389/fimmu.2026.1873829 (PMC13385622; doi:10.3389/fimmu.2026.1873829)
Supplement: Supplementary file 5 [file Table5.xlsx]

## Sheet: Supplementary Table 5
Supplementary Table 5. Ranking the drug-associated IBD with at least 3 reports according to the disproportional signal detection results in the JADER database.
Drug	Cases	ROR	RORL	RORU	PRR	PRRL	PRRU	XX	EBGM	EBGM05	IC	IC025
アザチオプリン	4	1.94	0.73	5.2	1.94	0.73	5.18	1.82	1.94	0.72	0.95	-0.59
アスピリン	6	0.88	0.39	1.96	0.88	0.39	1.95	0.11	0.88	0.39	-0.19	-1.26
アテゾリズマブ遺伝子組換え	10	1.32	0.7	2.46	1.31	0.7	2.45	0.74	1.31	0.7	0.39	-0.53
アバタセプト遺伝子組換え	15	8.43	5.05	14.1	8.38	5.03	13.96	95.35	8.21	4.91	3.04	1.77
アモキシシリン水和物	9	6.49	3.35	12.55	6.46	3.35	12.44	40.97	6.38	3.3	2.67	1.13
アログリプチン安息香酸塩	4	5.44	2.03	14.56	5.42	2.03	14.44	14.32	5.39	2.01	2.43	0.22
イキセキズマブ遺伝子組換え	10	144.95	74.74	281.1	128.77	71.45	232.07	1249.69	126.84	65.4	6.99	2.42
イグラチモド	3	3.52	1.13	10.98	3.52	1.13	10.91	5.38	3.51	1.13	1.81	-0.34
インフリキシマブ遺伝子組み換え	3	11.92	3.81	37.28	11.81	3.82	36.49	29.57	11.76	3.76	3.56	0.21
インフリキシマブ遺伝子組換え	11	3.5	1.93	6.36	3.49	1.93	6.33	19.25	3.45	1.9	1.79	0.67
ウステキヌマブ遺伝子組換え	11	35.13	19.18	64.32	34.11	18.96	61.37	347.97	33.56	18.33	5.07	2.32
エタネルセプト遺伝子組換え	5	1.68	0.7	4.05	1.68	0.7	4.04	1.36	1.67	0.69	0.74	-0.6
エベロリムス	7	1.85	0.88	3.9	1.85	0.88	3.89	2.71	1.84	0.87	0.88	-0.29
オキサリプラチン	4	0.61	0.23	1.63	0.61	0.23	1.63	0.99	0.61	0.23	-0.71	-1.89
オシメルチニブメシル酸塩	6	1.49	0.67	3.33	1.49	0.67	3.33	0.96	1.49	0.66	0.57	-0.62
カナキヌマブ遺伝子組換え	12	97.75	53.95	177.11	90.16	52.09	156.05	1039.7	88.54	48.86	6.47	2.67
カペシタビン	8	1.51	0.75	3.04	1.51	0.75	3.03	1.36	1.5	0.75	0.59	-0.46
カルバマゼピン	7	1.31	0.62	2.77	1.31	0.62	2.77	0.52	1.31	0.62	0.39	-0.69
カルボプラチン	10	0.77	0.41	1.44	0.77	0.41	1.44	0.67	0.78	0.41	-0.37	-1.22
クラリスロマイシン	10	4.3	2.3	8.05	4.29	2.3	8.01	24.89	4.24	2.27	2.08	0.83
クロピドグレル硫酸塩	3	0.81	0.26	2.51	0.81	0.26	2.51	0.14	0.81	0.26	-0.31	-1.69
ゴリムマブ遺伝子組換え	14	8.89	5.23	15.13	8.83	5.21	14.97	95.23	8.66	5.09	3.12	1.76
コロナウイルスSARSCOV2RNAワクチン	6	0.43	0.19	0.96	0.43	0.19	0.96	4.52	0.43	0.19	-1.2	-2.18
サラゾスルファピリジン	5	2.4	0.99	5.79	2.4	1	5.77	4.04	2.39	0.99	1.25	-0.23
シクロスポリン	9	0.95	0.49	1.83	0.95	0.49	1.83	0.03	0.95	0.49	-0.08	-0.99
ジクロフェナクナトリウム	9	3	1.55	5.79	2.99	1.55	5.77	11.78	2.96	1.53	1.57	0.39
シクロホスファミド水和物	3	0.51	0.16	1.59	0.51	0.16	1.59	1.4	0.51	0.17	-0.96	-2.22
シスプラチン	8	0.89	0.44	1.79	0.89	0.44	1.79	0.1	0.89	0.44	-0.16	-1.12
シタグリプチンリン酸塩水和物	4	1.23	0.46	3.29	1.23	0.46	3.29	0.17	1.23	0.46	0.3	-1.07
スニチニブリンゴ酸塩	3	1.29	0.41	4.01	1.29	0.42	4.01	0.19	1.29	0.41	0.37	-1.18
スルファメトキサゾールトリメトプリム	4	1.13	0.42	3.01	1.13	0.42	3.01	0.06	1.12	0.42	0.17	-1.16
セクキヌマブ遺伝子組換え	37	58.73	41.83	82.46	56.03	40.51	77.48	1889.02	52.94	37.71	5.73	3.99
セレコキシブ	4	1.12	0.42	2.99	1.12	0.42	2.99	0.05	1.12	0.42	0.16	-1.17
ソホスブビル	4	3.36	1.25	8.99	3.35	1.26	8.94	6.57	3.34	1.25	1.74	-0.11
タクロリムス水和物	29	3.01	2.08	4.37	3.01	2.07	4.36	37.2	2.92	2.01	1.55	0.92
テガフールウラシル	3	2.08	0.67	6.48	2.08	0.67	6.46	1.68	2.08	0.67	1.05	-0.74
テプロツムマブ遺伝子組換え	3	135.95	40.95	451.39	121.49	41.59	354.91	357.19	120.95	36.43	6.92	0.42
デュピルマブ遺伝子組換え	7	15.07	7.12	31.9	14.89	7.1	31.21	89.81	14.74	6.97	3.88	1.4
デュルバルマブ遺伝子組換え	5	0.65	0.27	1.56	0.65	0.27	1.56	0.96	0.65	0.27	-0.62	-1.72
トシリズマブ遺伝子組換え	20	3.33	2.14	5.21	3.33	2.13	5.19	31.6	3.26	2.09	1.7	0.91
トファシチニブクエン酸塩	5	4.31	1.78	10.4	4.29	1.78	10.34	12.55	4.27	1.77	2.09	0.28
トラスツズマブ遺伝子組換え	3	0.89	0.29	2.78	0.89	0.29	2.78	0.04	0.89	0.29	-0.16	-1.57
ニボルマブ遺伝子組換え	57	1.58	1.2	2.07	1.58	1.2	2.07	10.98	1.53	1.16	0.61	0.2
パクリタキセル	7	0.74	0.35	1.56	0.74	0.35	1.56	0.62	0.74	0.35	-0.43	-1.41
バルサルタン	3	0.97	0.31	3.01	0.97	0.31	3	0	0.97	0.31	-0.05	-1.49
ビノレルビン酒石酸塩	3	4.56	1.46	14.2	4.54	1.46	14.09	8.26	4.53	1.45	2.18	-0.19
ファモチジン	3	1.1	0.35	3.43	1.1	0.35	3.42	0.03	1.1	0.35	0.14	-1.35
フィルゴチニブマレイン酸塩	11	35.23	19.24	64.5	34.21	19.01	61.53	348.97	33.65	18.38	5.07	2.32
フェニトイン	3	2.37	0.76	7.37	2.37	0.76	7.35	2.36	2.36	0.76	1.24	-0.63
ブデソニド	10	50.43	26.65	95.45	48.35	26.23	89.11	457.06	47.63	25.17	5.57	2.29
プレドニゾロン	27	1.36	0.93	2	1.36	0.93	2	2.49	1.35	0.92	0.43	-0.15
ベバシズマブ遺伝子組換え	11	0.69	0.38	1.25	0.69	0.38	1.25	1.54	0.69	0.38	-0.53	-1.34
ペムブロリズマブ遺伝子組換え	59	1.95	1.49	2.55	1.95	1.49	2.55	24.92	1.87	1.43	0.9	0.49
ペメトレキセド	4	0.85	0.32	2.28	0.85	0.32	2.28	0.1	0.85	0.32	-0.23	-1.48
ミコフェノイピリムマブ遺伝子組換え	19	0.82	0.52	1.3	0.82	0.52	1.3	0.7	0.83	0.52	-0.27	-0.92
ミコフェノール酸モフェチル	20	3.44	2.2	5.37	3.43	2.2	5.35	33.46	3.36	2.15	1.75	0.95
ミリキズマブ遺伝子組換え	10	336.81	165.71	684.57	260.49	150.25	451.6	2547.97	256.55	126.22	8	2.43
メチルプレドニゾロン	5	1.69	0.7	4.07	1.68	0.7	4.06	1.38	1.68	0.7	0.75	-0.59
メトトレキサート	15	0.76	0.46	1.27	0.76	0.46	1.27	1.11	0.77	0.46	-0.38	-1.1
ラモトリギン	5	0.56	0.23	1.35	0.56	0.23	1.35	1.73	0.56	0.23	-0.83	-1.91
ランソプラゾール	7	1.53	0.73	3.23	1.53	0.73	3.22	1.28	1.53	0.72	0.61	-0.51
リツキシマブ遺伝子組み換え	3	4.46	1.43	13.88	4.44	1.43	13.78	7.97	4.43	1.42	2.15	-0.2
リツキシマブ遺伝子組換え	8	3.27	1.63	6.58	3.27	1.63	6.56	12.45	3.24	1.61	1.7	0.4
リバビリン	7	2.05	0.97	4.32	2.05	0.97	4.31	3.71	2.04	0.97	1.03	-0.18
レベチラセタム	6	2	0.9	4.48	2	0.9	4.47	2.99	1.99	0.89	1	-0.3
レボフロキサシン水和物	9	2.88	1.49	5.56	2.87	1.49	5.54	10.84	2.85	1.47	1.51	0.34
ロキソプロフェン	9	1.45	0.75	2.79	1.45	0.75	2.79	1.22	1.44	0.75	0.53	-0.46
